# Supplementary material for: 3,5-Bis(4-meth­oxy­phen­yl)-4,5-dihydro­isoxazole
Source: Acta Crystallogr Sect E Struct Rep Online. 2011 Jul 9;67(Pt 8):o1975–6. doi: 10.1107/S1600536811026833 (PMC3213434; doi:10.1107/S1600536811026833)
Supplement: Supplementary file 1 [file e-67-o1975-sup1.cif]

##############################################################################
#                                                                            #
# This CIF contains the data in a paper accepted for publication in          #
# Acta Crystallographica Section E. It conforms to the requirements of       #
# Notes for Authors for Acta Crystallographica Section E, and has been       #
# peer reviewed under the auspices of the IUCr Commission on Journals.       #
#                                                                            #
# Full details of the Crystallographic Information File format               #
# are given in the paper "The Crystallographic Information File (CIF):       #
# a New Standard Archive File for Crystallography" by S. R. Hall, F. H.      #
# Allen and I. D. Brown [Acta Cryst. (1991), A47, 655-685].                  #
#                                                                            #
# The current version of the core CIF dictionary is obtainable from          #
# ftp://ftp.iucr.org/pub/cif_core.dic.                                       #
#                                                                            #
# Software is freely available for graphical display of the structure(s)     #
# in this CIF. For information consult the CIF software page                 #
# http://www.iucr.org/resources/cif/software.                                #
#                                                                            #
# This file may be used for bona fide research purposes within the           #
# scientific community so long as proper attribution is given to the journal # 
# article from which it was obtained.                                        #
#                                                                            #
##############################################################################
data_global
_audit_creation_method     'PLATON <TABLE ACC> option'
_journal_date_recd_electronic     2011-06-22
_journal_date_accepted     2011-07-05
_journal_name_full     'Acta Crystallographica, Section E'
_journal_year     2011
_journal_volume     67
_journal_issue      8
_journal_page_first     o1975
_journal_page_last     o1976
_journal_paper_category     QO
_journal_coeditor_code     IM2301
_publ_contact_author_name
; Dr. Mehmet Akkurt
;
_publ_contact_author_address
; Department of Physics
  Faculty of Sciences
  Erciyes University
  38039 Kayseri
  Turkey
;
_publ_contact_author_email     akkurt@erciyes.edu.tr
_publ_contact_author_fax     '+90-352-4374933'
_publ_contact_author_phone     '+90-352-4374901 ext. 33106'
_publ_section_title
;
3,5-Bis(4-methoxyphenyl)-4,5-dihydroisoxazole
;
loop_
    _publ_author_name
    _publ_author_address
    'S. Samshuddin'
;
Department of Studies in Chemistry,
Mangalore University,
Mangalagangotri 574 199,
India
;
    'Ray J. Butcher'
;
Department of Chemistry,
Howard University,
525 College Street NW,
Washington,
DC 20059,
USA
;
    'Mehmet Akkurt'
;
Department of Physics,
Faculty of Sciences,
Erciyes University,
38039 Kayseri,
Turkey
;
    'B. Narayana'
;
Department of Studies in Chemistry,
Mangalore University,
Mangalagangotri 574 199,
India
;
    'H. S. Yathirajan'
;
Department of Studies in Chemistry,
University of Mysore,
Manasagangotri,
Mysore 570 006,
India
;
data_I
_chemical_name_systematic
;
3,5-Bis(4-methoxyphenyl)-4,5-dihydroisoxazole
;
_chemical_name_common     ?
_chemical_formula_moiety     'C17 H17 N O3'
_chemical_formula_sum     'C17 H17 N O3'
_chemical_formula_structural     ?
_chemical_formula_iupac     'C17 H17 N O3'
_chemical_formula_weight     283.32
_chemical_melting_point     ?
_symmetry_cell_setting     orthorhombic
_symmetry_space_group_name_H-M     'P b c a'
_symmetry_space_group_name_Hall     '-P 2ac 2ab'
loop_
    _symmetry_equiv_pos_site_id
    _symmetry_equiv_pos_as_xyz
    1 x,y,z
    2 1/2-x,-y,1/2+z
    3 1/2+x,1/2-y,-z
    4 -x,1/2+y,1/2-z
    5 -x,-y,-z
    6 1/2+x,y,1/2-z
    7 1/2-x,1/2+y,z
    8 x,1/2-y,1/2+z
_cell_length_a     10.5071(7)
_cell_length_b     8.4023(5)
_cell_length_c     32.6662(19)
_cell_angle_alpha     90
_cell_angle_beta     90
_cell_angle_gamma     90
_cell_volume     2883.9(3)
_cell_formula_units_Z     8
_cell_measurement_reflns_used     2593
_cell_measurement_theta_min     5.1917
_cell_measurement_theta_max     32.6376
_cell_measurement_temperature     295(2)
_exptl_crystal_description     'triangular plate'
_exptl_crystal_colour     colourless
_exptl_crystal_size_max     0.42
_exptl_crystal_size_mid     0.36
_exptl_crystal_size_min     0.16
_exptl_crystal_size_rad     ?
_exptl_crystal_density_diffrn     1.305
_exptl_crystal_density_meas     ?
_exptl_crystal_density_method     'Not Measured'
_exptl_crystal_F_000     1200
_exptl_absorpt_coefficient_mu     0.090
_exptl_absorpt_correction_type     multi-scan
_exptl_absorpt_process_details
;
(<i>CrysAlis PRO</i>; Oxford Diffraction, 2007)
;
_exptl_absorpt_correction_T_min     0.967
_exptl_absorpt_correction_T_max     1.000
_exptl_special_details
;
;
_diffrn_ambient_temperature     295(2)
_diffrn_radiation_type     MoK\a
_diffrn_radiation_wavelength     0.71073
_diffrn_radiation_source     'Enhance (Mo) X-ray Source'
_diffrn_radiation_monochromator     graphite
_diffrn_measurement_device_type     'Oxford Diffraction Xcalibur Ruby Gemini'
_diffrn_measurement_method     \w
_diffrn_detector_area_resol_mean     10.5081
_diffrn_reflns_number     13952
_diffrn_reflns_av_R_equivalents     0.0457
_diffrn_reflns_av_sigmaI/netI     0.0566
_diffrn_reflns_theta_min     5.20
_diffrn_reflns_theta_max     32.71
_diffrn_reflns_theta_full     25.50
_diffrn_measured_fraction_theta_max     0.908
_diffrn_measured_fraction_theta_full     0.991
_diffrn_reflns_limit_h_min     -12
_diffrn_reflns_limit_h_max     15
_diffrn_reflns_limit_k_min     -10
_diffrn_reflns_limit_k_max     12
_diffrn_reflns_limit_l_min     -29
_diffrn_reflns_limit_l_max     46
_diffrn_reflns_reduction_process
;
;
_diffrn_standards_number     ?
_diffrn_standards_interval_count     ?
_diffrn_standards_interval_time     ?
_diffrn_standards_decay_%     ?
_refine_special_details
;
Refinement on <i>F</i>^2^ for ALL reflections except those flagged by the user
for potential systematic errors. Weighted <i>R</i>-factors <i>wR</i> and all
goodnesses of fit <i>S</i> are based on <i>F</i>^2^, conventional
<i>R</i>-factors <i>R</i> are based on <i>F</i>, with <i>F</i> set to zero for
negative <i>F</i>^2^. The observed criterion of <i>F</i>^2^ > \s(<i>F</i>^2^)
is used only for calculating -<i>R</i>-factor-obs <i>etc</i>. and is not
relevant to the choice of reflections for refinement. <i>R</i>-factors based
on <i>F</i>^2^ are statistically about twice as large as those based on
<i>F</i>, and <i>R</i>-factors based on ALL data will be even larger.
;
_reflns_number_total     4821
_reflns_number_gt     2738
_reflns_threshold_expression     i>2\s(i)
_refine_ls_structure_factor_coef     Fsqd
_refine_ls_matrix_type     full
_refine_ls_R_factor_all     0.1364
_refine_ls_R_factor_gt     0.0745
_refine_ls_wR_factor_gt     0.1319
_refine_ls_wR_factor_ref     0.1559
_refine_ls_goodness_of_fit_ref     1.059
_refine_ls_restrained_S_all     1.059
_refine_ls_number_reflns     4821
_refine_ls_number_parameters     192
_refine_ls_number_restraints     0
_refine_ls_number_constraints     ?
_refine_ls_hydrogen_treatment     constr
_refine_ls_weighting_scheme     calc
_refine_ls_weighting_details
         'calc w=1/[\s^2^(Fo^2^)+(0.0468P)^2^+0.4739P] where P=(Fo^2^+2Fc^2^)/3'
_atom_sites_solution_hydrogens     geom
_atom_sites_solution_primary     direct
_atom_sites_solution_secondary     difmap
_refine_ls_shift/su_max     0.001
_refine_ls_shift/su_mean     0.000
_refine_diff_density_max     0.227
_refine_diff_density_min     -0.166
_refine_ls_extinction_method     none
_refine_ls_abs_structure_details     ?
_refine_ls_abs_structure_Flack     .
loop_
    _atom_type_symbol
    _atom_type_description
    _atom_type_scat_dispersion_real
    _atom_type_scat_dispersion_imag
    _atom_type_scat_source
    C C 0.0033 0.0016 ' International Tables Vol C Tables 4.2.6.8 and 6.1.1.4'
    H H 0.0000 0.0000 ' International Tables Vol C Tables 4.2.6.8 and 6.1.1.4'
    N N 0.0061 0.0033 ' International Tables Vol C Tables 4.2.6.8 and 6.1.1.4'
    O O 0.0106 0.0060 ' International Tables Vol C Tables 4.2.6.8 and 6.1.1.4'
_computing_data_collection     '<i>CrysAlis PRO</i> (Oxford Diffraction, 2007)'
_computing_cell_refinement     '<i>CrysAlis PRO</i> (Oxford Diffraction, 2007)'
_computing_data_reduction     '<i>CrysAlis RED</i> (Oxford Diffraction, 2007)'
_computing_structure_solution     '<i>SHELXS97</i> (Sheldrick, 2008)'
_computing_structure_refinement     '<i>SHELXL97</i> (Sheldrick, 2008)'
_computing_molecular_graphics     '<i>ORTEP-3 for Windows</i> (Farrugia, 1997)'
_computing_publication_material
                  '<i>WinGx</i> (Farrugia, 1999) and <i>PLATON</i> (Spek, 2009)'
loop_
    _atom_site_type_symbol
    _atom_site_label
    _atom_site_fract_x
    _atom_site_fract_y
    _atom_site_fract_z
    _atom_site_U_iso_or_equiv
    _atom_site_thermal_displace_type
    _atom_site_calc_flag
    _atom_site_refinement_flags
    _atom_site_occupancy
    _atom_site_disorder_assembly
    _atom_site_disorder_group
    O O1 0.70804(13) 0.51832(16) 0.43065(4) 0.0604(5) Uani d . 1.000 . .
    O O1A 0.63367(15) 0.77980(18) 0.25241(4) 0.0702(5) Uani d . 1.000 . .
    O O1B 0.62961(12) 0.83077(16) 0.65053(4) 0.0603(5) Uani d . 1.000 . .
    N N1 0.72185(15) 0.54460(19) 0.47317(4) 0.0554(5) Uani d . 1.000 . .
    C C1 0.58593(17) 0.5848(2) 0.41763(5) 0.0480(6) Uani d . 1.000 . .
    C C1A 0.59901(16) 0.6424(2) 0.37429(5) 0.0424(5) Uani d . 1.000 . .
    C C1B 0.63231(14) 0.69607(18) 0.52798(5) 0.0381(5) Uani d . 1.000 . .
    C C2 0.55553(17) 0.7045(2) 0.45099(5) 0.0487(6) Uani d . 1.000 . .
    C C2A 0.51887(17) 0.5861(2) 0.34384(6) 0.0534(6) Uani d . 1.000 . .
    C C2B 0.53722(15) 0.7969(2) 0.54218(5) 0.0420(5) Uani d . 1.000 . .
    C C3 0.63763(14) 0.64427(19) 0.48509(5) 0.0392(5) Uani d . 1.000 . .
    C C3A 0.53294(18) 0.6342(2) 0.30376(6) 0.0588(7) Uani d . 1.000 . .
    C C3B 0.53190(15) 0.8445(2) 0.58282(5) 0.0440(5) Uani d . 1.000 . .
    C C4A 0.62771(17) 0.7403(2) 0.29317(5) 0.0476(6) Uani d . 1.000 . .
    C C4B 0.62455(15) 0.7929(2) 0.60983(5) 0.0435(5) Uani d . 1.000 . .
    C C5A 0.70837(17) 0.7983(2) 0.32303(5) 0.0485(6) Uani d . 1.000 . .
    C C5B 0.71995(16) 0.6916(2) 0.59621(5) 0.0502(6) Uani d . 1.000 . .
    C C6A 0.69329(16) 0.7490(2) 0.36319(5) 0.0472(5) Uani d . 1.000 . .
    C C6B 0.72320(15) 0.6433(2) 0.55609(5) 0.0459(6) Uani d . 1.000 . .
    C C7A 0.7369(2) 0.8744(3) 0.23880(6) 0.0751(9) Uani d . 1.000 . .
    C C7B 0.53076(19) 0.9273(3) 0.66684(6) 0.0651(8) Uani d . 1.000 . .
    H H2AA 0.45450 0.51470 0.35060 0.0640 Uiso c R 1.000 . .
    H H1A 0.52180 0.50020 0.41830 0.0580 Uiso c R 1.000 . .
    H H3AA 0.47830 0.59510 0.28370 0.0710 Uiso c R 1.000 . .
    H H2A 0.57900 0.81170 0.44300 0.0580 Uiso c R 1.000 . .
    H H2B 0.46610 0.70220 0.45830 0.0580 Uiso c R 1.000 . .
    H H5AA 0.77240 0.87000 0.31620 0.0580 Uiso c R 1.000 . .
    H H6AA 0.74780 0.78840 0.38320 0.0570 Uiso c R 1.000 . .
    H H7AA 0.73380 0.88390 0.20950 0.1130 Uiso c R 1.000 . .
    H H7AB 0.81560 0.82520 0.24670 0.1130 Uiso c R 1.000 . .
    H H7AC 0.73120 0.97830 0.25090 0.1130 Uiso c R 1.000 . .
    H H2BA 0.47560 0.83330 0.52400 0.0500 Uiso c R 1.000 . .
    H H3BA 0.46660 0.91050 0.59180 0.0530 Uiso c R 1.000 . .
    H H5BA 0.78200 0.65630 0.61440 0.0600 Uiso c R 1.000 . .
    H H6BA 0.78700 0.57420 0.54750 0.0550 Uiso c R 1.000 . .
    H H7BA 0.54280 0.93930 0.69580 0.0980 Uiso c R 1.000 . .
    H H7BB 0.45000 0.87780 0.66170 0.0980 Uiso c R 1.000 . .
    H H7BC 0.53280 1.03010 0.65400 0.0980 Uiso c R 1.000 . .
loop_
    _atom_site_aniso_label
    _atom_site_aniso_U_11
    _atom_site_aniso_U_22
    _atom_site_aniso_U_33
    _atom_site_aniso_U_12
    _atom_site_aniso_U_13
    _atom_site_aniso_U_23
    O1 0.0765(9) 0.0589(8) 0.0457(7) 0.0266(7) 0.0012(6) -0.0037(6)
    O1A 0.0859(10) 0.0801(10) 0.0445(8) -0.0125(8) -0.0025(7) 0.0053(7)
    O1B 0.0668(8) 0.0680(9) 0.0461(7) 0.0106(7) -0.0018(6) -0.0049(6)
    N1 0.0640(10) 0.0565(10) 0.0458(8) 0.0209(8) 0.0000(7) 0.0006(7)
    C1 0.0512(10) 0.0445(10) 0.0484(10) -0.0028(8) -0.0005(8) 0.0025(7)
    C1A 0.0459(9) 0.0381(9) 0.0433(9) 0.0013(7) 0.0011(7) -0.0018(7)
    C1B 0.0353(8) 0.0358(8) 0.0431(9) -0.0013(7) 0.0019(7) 0.0057(6)
    C2 0.0467(9) 0.0551(11) 0.0442(9) 0.0109(8) 0.0026(7) 0.0033(8)
    C2A 0.0503(10) 0.0533(11) 0.0565(11) -0.0148(9) -0.0028(8) 0.0009(8)
    C2B 0.0387(8) 0.0410(9) 0.0463(9) 0.0046(7) -0.0007(7) 0.0084(7)
    C3 0.0371(8) 0.0354(8) 0.0452(9) -0.0005(7) 0.0028(7) 0.0051(6)
    C3A 0.0607(12) 0.0630(12) 0.0528(11) -0.0120(10) -0.0144(9) -0.0034(9)
    C3B 0.0428(9) 0.0387(9) 0.0504(10) 0.0047(7) 0.0067(7) 0.0044(7)
    C4A 0.0534(10) 0.0480(10) 0.0413(9) 0.0038(9) 0.0011(7) -0.0012(7)
    C4B 0.0462(9) 0.0427(9) 0.0417(9) -0.0033(8) 0.0020(7) 0.0031(7)
    C5A 0.0493(10) 0.0458(10) 0.0505(10) -0.0062(8) 0.0029(8) 0.0004(7)
    C5B 0.0439(10) 0.0568(11) 0.0500(10) 0.0083(8) -0.0081(7) 0.0044(8)
    C6A 0.0482(9) 0.0480(10) 0.0454(9) -0.0055(8) -0.0050(7) -0.0055(7)
    C6B 0.0384(9) 0.0483(10) 0.0511(10) 0.0087(8) 0.0017(7) 0.0024(8)
    C7A 0.0860(16) 0.0809(16) 0.0584(13) -0.0076(13) 0.0103(11) 0.0144(11)
    C7B 0.0696(13) 0.0732(14) 0.0524(12) 0.0015(11) 0.0105(9) -0.0100(10)
_geom_special_details
;
Bond distances, angles <i>etc</i>. have been calculated using the rounded
fractional coordinates. All su's are estimated from the variances of the
(full) variance-covariance matrix. The cell e.s.d.'s are taken into account in
the estimation of distances, angles and torsion angles
;
loop_
    _geom_bond_atom_site_label_1
    _geom_bond_atom_site_label_2
    _geom_bond_site_symmetry_1
    _geom_bond_site_symmetry_2
    _geom_bond_distance
    _geom_bond_publ_flag
    O1 N1 . . 1.4139(19) no
    O1 C1 . . 1.463(2) no
    O1A C4A . . 1.374(2) no
    O1A C7A . . 1.416(3) no
    O1B C4B . . 1.368(2) no
    O1B C7B . . 1.421(3) no
    N1 C3 . . 1.279(2) no
    C1 C1A . . 1.503(2) no
    C1 C2 . . 1.517(2) no
    C1A C2A . . 1.386(2) no
    C1A C6A . . 1.384(2) no
    C1B C2B . . 1.390(2) no
    C1B C3 . . 1.468(2) no
    C1B C6B . . 1.397(2) no
    C2 C3 . . 1.497(2) no
    C2A C3A . . 1.378(3) no
    C2B C3B . . 1.388(2) no
    C3A C4A . . 1.381(3) no
    C3B C4B . . 1.384(2) no
    C4A C5A . . 1.381(2) no
    C4B C5B . . 1.388(2) no
    C5A C6A . . 1.385(2) no
    C5B C6B . . 1.372(2) no
    C1 H1A . . 0.9800 no
    C2 H2A . . 0.9700 no
    C2 H2B . . 0.9700 no
    C2A H2AA . . 0.9300 no
    C2B H2BA . . 0.9300 no
    C3A H3AA . . 0.9300 no
    C3B H3BA . . 0.9300 no
    C5A H5AA . . 0.9300 no
    C5B H5BA . . 0.9300 no
    C6A H6AA . . 0.9300 no
    C6B H6BA . . 0.9300 no
    C7A H7AA . . 0.9600 no
    C7A H7AB . . 0.9600 no
    C7A H7AC . . 0.9600 no
    C7B H7BA . . 0.9600 no
    C7B H7BB . . 0.9600 no
    C7B H7BC . . 0.9600 no
loop_
    _geom_angle_atom_site_label_1
    _geom_angle_atom_site_label_2
    _geom_angle_atom_site_label_3
    _geom_angle_site_symmetry_1
    _geom_angle_site_symmetry_2
    _geom_angle_site_symmetry_3
    _geom_angle
    _geom_angle_publ_flag
    N1 O1 C1 . . . 108.43(13) no
    C4A O1A C7A . . . 118.35(15) no
    C4B O1B C7B . . . 117.94(14) no
    O1 N1 C3 . . . 109.29(14) no
    O1 C1 C1A . . . 108.47(14) no
    O1 C1 C2 . . . 103.24(13) no
    C1A C1 C2 . . . 118.86(14) no
    C1 C1A C2A . . . 120.70(15) no
    C1 C1A C6A . . . 121.39(15) no
    C2A C1A C6A . . . 117.88(15) no
    C2B C1B C3 . . . 121.78(14) no
    C2B C1B C6B . . . 117.75(15) no
    C3 C1B C6B . . . 120.47(14) no
    C1 C2 C3 . . . 100.90(13) no
    C1A C2A C3A . . . 121.09(16) no
    C1B C2B C3B . . . 121.60(15) no
    N1 C3 C1B . . . 120.73(14) no
    N1 C3 C2 . . . 113.17(14) no
    C1B C3 C2 . . . 126.01(14) no
    C2A C3A C4A . . . 120.32(17) no
    C2B C3B C4B . . . 119.44(15) no
    O1A C4A C3A . . . 115.58(16) no
    O1A C4A C5A . . . 124.85(16) no
    C3A C4A C5A . . . 119.57(16) no
    O1B C4B C3B . . . 125.04(15) no
    O1B C4B C5B . . . 115.21(14) no
    C3B C4B C5B . . . 119.72(15) no
    C4A C5A C6A . . . 119.56(16) no
    C4B C5B C6B . . . 120.35(15) no
    C1A C6A C5A . . . 121.58(16) no
    C1B C6B C5B . . . 121.12(15) no
    O1 C1 H1A . . . 109.00 no
    C1A C1 H1A . . . 109.00 no
    C2 C1 H1A . . . 109.00 no
    C1 C2 H2A . . . 112.00 no
    C1 C2 H2B . . . 112.00 no
    C3 C2 H2A . . . 112.00 no
    C3 C2 H2B . . . 112.00 no
    H2A C2 H2B . . . 109.00 no
    C1A C2A H2AA . . . 119.00 no
    C3A C2A H2AA . . . 119.00 no
    C1B C2B H2BA . . . 119.00 no
    C3B C2B H2BA . . . 119.00 no
    C2A C3A H3AA . . . 120.00 no
    C4A C3A H3AA . . . 120.00 no
    C2B C3B H3BA . . . 120.00 no
    C4B C3B H3BA . . . 120.00 no
    C4A C5A H5AA . . . 120.00 no
    C6A C5A H5AA . . . 120.00 no
    C4B C5B H5BA . . . 120.00 no
    C6B C5B H5BA . . . 120.00 no
    C1A C6A H6AA . . . 119.00 no
    C5A C6A H6AA . . . 119.00 no
    C1B C6B H6BA . . . 120.00 no
    C5B C6B H6BA . . . 119.00 no
    O1A C7A H7AA . . . 109.00 no
    O1A C7A H7AB . . . 109.00 no
    O1A C7A H7AC . . . 109.00 no
    H7AA C7A H7AB . . . 109.00 no
    H7AA C7A H7AC . . . 109.00 no
    H7AB C7A H7AC . . . 110.00 no
    O1B C7B H7BA . . . 109.00 no
    O1B C7B H7BB . . . 109.00 no
    O1B C7B H7BC . . . 109.00 no
    H7BA C7B H7BB . . . 110.00 no
    H7BA C7B H7BC . . . 109.00 no
    H7BB C7B H7BC . . . 109.00 no
loop_
    _geom_torsion_atom_site_label_1
    _geom_torsion_atom_site_label_2
    _geom_torsion_atom_site_label_3
    _geom_torsion_atom_site_label_4
    _geom_torsion_site_symmetry_1
    _geom_torsion_site_symmetry_2
    _geom_torsion_site_symmetry_3
    _geom_torsion_site_symmetry_4
    _geom_torsion
    _geom_torsion_publ_flag
    C1 O1 N1 C3 . . . . -12.91(18) no
    N1 O1 C1 C1A . . . . 148.33(13) no
    N1 O1 C1 C2 . . . . 21.37(16) no
    C7A O1A C4A C3A . . . . -173.31(17) no
    C7A O1A C4A C5A . . . . 6.5(3) no
    C7B O1B C4B C3B . . . . 1.7(3) no
    C7B O1B C4B C5B . . . . -176.75(16) no
    O1 N1 C3 C1B . . . . -178.53(14) no
    O1 N1 C3 C2 . . . . -1.81(19) no
    O1 C1 C1A C2A . . . . 123.44(17) no
    O1 C1 C1A C6A . . . . -54.6(2) no
    C2 C1 C1A C2A . . . . -119.19(18) no
    C2 C1 C1A C6A . . . . 62.8(2) no
    O1 C1 C2 C3 . . . . -20.68(16) no
    C1A C1 C2 C3 . . . . -140.76(15) no
    C1 C1A C2A C3A . . . . -177.79(16) no
    C6A C1A C2A C3A . . . . 0.3(3) no
    C1 C1A C6A C5A . . . . 177.80(16) no
    C2A C1A C6A C5A . . . . -0.2(3) no
    C3 C1B C2B C3B . . . . 179.44(15) no
    C6B C1B C2B C3B . . . . 0.1(2) no
    C2B C1B C3 N1 . . . . -176.15(16) no
    C2B C1B C3 C2 . . . . 7.6(2) no
    C6B C1B C3 N1 . . . . 3.2(2) no
    C6B C1B C3 C2 . . . . -173.08(15) no
    C2B C1B C6B C5B . . . . -1.1(2) no
    C3 C1B C6B C5B . . . . 179.54(15) no
    C1 C2 C3 N1 . . . . 14.78(19) no
    C1 C2 C3 C1B . . . . -168.71(15) no
    C1A C2A C3A C4A . . . . -0.1(3) no
    C1B C2B C3B C4B . . . . 1.2(2) no
    C2A C3A C4A O1A . . . . 179.75(16) no
    C2A C3A C4A C5A . . . . -0.1(3) no
    C2B C3B C4B O1B . . . . -179.72(15) no
    C2B C3B C4B C5B . . . . -1.4(2) no
    O1A C4A C5A C6A . . . . -179.71(16) no
    C3A C4A C5A C6A . . . . 0.1(3) no
    O1B C4B C5B C6B . . . . 178.89(15) no
    C3B C4B C5B C6B . . . . 0.4(3) no
    C4A C5A C6A C1A . . . . 0.0(3) no
    C4B C5B C6B C1B . . . . 0.9(3) no
loop_
    _geom_hbond_atom_site_label_D
    _geom_hbond_atom_site_label_H
    _geom_hbond_atom_site_label_A
    _geom_hbond_site_symmetry_A
    _geom_hbond_distance_DH
    _geom_hbond_distance_HA
    _geom_hbond_distance_DA
    _geom_hbond_angle_DHA
    _geom_hbond_publ_flag
    C6A H6AA O1 7_655 0.93 2.52 3.324(2) 145 yes
    C1 H1A Cg3 5_666 0.98 2.62 3.590(2) 170 yes
    C6B H6BA Cg3 7_645 0.93 3.00 3.724(2) 136 yes
    C7B H7BC Cg2 5_676 0.96 2.83 3.541(3) 132 yes
_iucr_refine_instructions_details
;
;
