# Supplementary material for: 3,5-Bis(4-meth­oxy­phen­yl)-4,5-dihydro­isoxazole
Source: Acta Crystallogr Sect E Struct Rep Online. 2011 Jul 9;67(Pt 8):o1975–6. doi: 10.1107/S1600536811026833 (PMC3213434; doi:10.1107/S1600536811026833)
Supplement: Supplementary file 2 [file e-67-o1975-Isup2.hkl]

# 
# h,k,l, Fc-squared, Fo-squared, sigma(Fo-squared) and status flag 
# 
data_I
_shelx_title ' ybn-15' 
_shelx_refln_list_code          4 
_shelx_F_calc_maximum      186.82 
_exptl_crystal_F_000      1200.00 
_reflns_d_resolution_high  0.6576 
 
loop_ 
 _symmetry_equiv_pos_as_xyz 
 'x, y, z' 
 '-x+1/2, -y, z+1/2' 
 '-x, y+1/2, -z+1/2' 
 'x+1/2, -y+1/2, -z' 
 '-x, -y, -z' 
 'x-1/2, y, -z-1/2' 
 'x, -y-1/2, z-1/2' 
 '-x-1/2, y-1/2, z' 
 
_cell_length_a    10.5071 
_cell_length_b     8.4023 
_cell_length_c    32.6662 
_cell_angle_alpha  90.000 
_cell_angle_beta   90.000 
_cell_angle_gamma  90.000 
 
_shelx_F_squared_multiplier     1.000 
 
loop_ 
 _refln_index_h 
 _refln_index_k 
 _refln_index_l 
 _refln_F_squared_calc 
 _refln_F_squared_meas 
 _refln_F_squared_sigma 
 _refln_observed_status 
   4   0   0     1961.20     1872.87     43.96 o 
   6   0   0      124.47      140.12     10.76 o 
   8   0   0     1515.94     1449.71     57.18 o 
  10   0   0        6.39       14.88      8.41 o 
  12   0   0     1527.35     1510.89     74.13 o 
  14   0   0       21.85       27.70     12.54 o 
   4   1   0        4.17        3.28      5.58 o 
   6   1   0      128.48      127.72      7.24 o 
   8   1   0        3.86        4.27      4.96 o 
  10   1   0     3049.76     3169.16     68.02 o 
  12   1   0       31.35       37.83      8.88 o 
  14   1   0       43.99       36.31     10.82 o 
   2   2   0       45.37       52.09      9.23 o 
   4   2   0    11484.19    11423.58    112.13 o 
   6   2   0      126.15      151.84      7.56 o 
   8   2   0      601.41      566.73     30.66 o 
  10   2   0      125.66      115.88     19.84 o 
  12   2   0      416.52      517.55     45.20 o 
  14   2   0        1.85       11.85     12.13 o 
   2   3   0     2713.59     2768.80     58.70 o 
   4   3   0     1431.78     1637.59     34.10 o 
   6   3   0     1292.09     1210.23     32.11 o 
   8   3   0       55.55       44.82      6.05 o 
  10   3   0        0.65        6.48      8.13 o 
  12   3   0        9.69       17.36     11.30 o 
  14   3   0      171.93      200.63     32.52 o 
   0   4   0      144.52      208.47     47.12 o 
   2   4   0     2984.58     3190.73     49.20 o 
   4   4   0      581.33      616.48     32.38 o 
   6   4   0      216.02      201.70     19.36 o 
   8   4   0      238.86      221.09     12.06 o 
  10   4   0       30.74       32.53      7.69 o 
  12   4   0       49.15       57.46     17.91 o 
  14   4   0        1.50        1.93      8.96 o 
   2   5   0       13.85       18.27      2.44 o 
   4   5   0      377.31      400.42     28.80 o 
   6   5   0      162.98      146.61     19.15 o 
   8   5   0       61.60       63.11     14.05 o 
  10   5   0       49.78       57.51     12.19 o 
  12   5   0        3.25        3.72      8.41 o 
  14   5   0        4.77       27.01     15.02 o 
   0   6   0      676.28      680.56     29.76 o 
   2   6   0      248.65      234.92     10.85 o 
   4   6   0        5.24       -0.55      5.51 o 
   6   6   0        0.04        2.62      5.37 o 
   8   6   0       19.52       22.74      9.09 o 
  10   6   0        8.93        9.51      9.09 o 
  12   6   0       83.71       92.46     24.25 o 
   2   7   0      145.26      155.41      8.45 o 
   4   7   0       26.58       41.75     12.95 o 
   6   7   0       67.55       78.95     14.88 o 
   8   7   0       12.40       13.23      7.30 o 
  10   7   0      162.65      206.41     27.01 o 
  12   7   0       21.44       44.09     18.88 o 
   0   8   0       64.20       73.99     18.46 o 
   2   8   0      103.70      105.21     14.20 o 
   4   8   0       18.20        1.79      6.75 o 
   6   8   0       26.35       24.80     10.06 o 
   8   8   0       17.97       28.80     12.81 o 
  10   8   0       22.25       62.28     17.36 o 
   2   9   0        0.19       10.12     13.37 o 
   4   9   0      162.04      177.75     27.83 o 
   6   9   0        0.04        1.93      6.89 o 
   8   9   0       18.27       30.45     13.37 o 
   0  10   0        0.00       -3.31     10.61 o 
   2  10   0       27.38       36.94     11.54 o 
   4  10   0        0.01        2.34      9.09 o 
   6  10   0        0.17      -10.89     10.89 o 
   8  10   0        7.65       22.87     13.50 o 
   2  11   0        1.16       13.78     16.40 o 
   4  11   0        3.90       -3.44     10.06 o 
   6  11   0        5.59       -7.17     10.89 o 
   8  11   0        6.53        0.41     10.89 o 
   0  12   0       12.30       27.97     15.16 o 
   2  12   0        7.69       22.74     13.23 o 
   3   1   1     6299.90     6158.86     37.89 o 
   4   1   1     2604.62     2680.11     32.46 o 
   5   1   1      687.71      663.79     10.87 o 
   6   1   1      233.59      255.42      7.14 o 
   7   1   1     1155.58     1220.94     19.45 o 
   8   1   1      240.55      255.31     12.21 o 
   9   1   1      481.38      476.80     17.67 o 
  10   1   1       73.81      128.45     12.97 o 
  11   1   1       21.72       35.68      6.58 o 
  12   1   1       68.43       71.89      8.69 o 
  13   1   1       57.98       69.09      8.75 o 
  14   1   1        3.10        1.39      3.91 o 
  15   1   1        2.06       13.55      7.51 o 
   1   2   1    14864.45    14434.38    349.10 o 
   2   2   1    34900.14    34184.92    494.81 o 
   3   2   1      432.12      379.48      9.15 o 
   4   2   1      507.35      505.33     31.28 o 
   5   2   1      261.33      272.82      7.67 o 
   6   2   1      336.39      288.87      8.22 o 
   7   2   1      767.76      781.05     15.04 o 
   8   2   1       40.12       46.65      6.95 o 
   9   2   1       22.63       22.95      5.83 o 
  10   2   1        1.59        0.76      7.17 o 
  11   2   1        3.23        2.44      4.45 o 
  12   2   1        6.58        9.38      8.68 o 
  13   2   1       40.78       35.47      9.03 o 
  14   2   1       34.73       24.41      8.91 o 
  15   2   1       34.12       27.08      9.83 o 
   1   3   1      151.18      142.69      8.30 o 
   2   3   1      825.75      963.44     42.92 o 
   3   3   1      142.87      159.16      8.48 o 
   4   3   1     2830.11     2967.44     28.45 o 
   5   3   1     1039.37     1027.51     23.07 o 
   6   3   1      721.21      683.52     30.53 o 
   7   3   1       36.61       25.10      3.85 o 
   8   3   1      425.46      382.80     13.47 o 
   9   3   1       16.24        8.94      4.92 o 
  10   3   1        3.48        4.25      8.82 o 
  11   3   1       29.87       27.28      8.57 o 
  12   3   1       41.92       42.19     12.40 o 
  13   3   1       82.05       94.40     15.26 o 
  14   3   1        0.88       16.28     16.33 o 
  15   3   1        9.97        9.03      7.99 o 
   0   4   1     1689.11     1589.97     24.98 o 
   1   4   1      585.91      555.30     22.88 o 
   2   4   1      568.28      625.15     20.69 o 
   3   4   1        0.06       98.03    103.90 o 
   4   4   1     1379.23     1369.82    100.59 o 
   5   4   1      426.60      414.59     22.80 o 
   6   4   1        1.98        0.67      1.72 o 
   7   4   1       25.56       25.53      3.04 o 
   8   4   1       32.27       33.76      3.79 o 
   9   4   1        0.31        6.31      3.63 o 
  10   4   1       28.48       34.21      7.01 o 
  11   4   1       57.83       78.13      8.13 o 
  12   4   1        0.80       -3.17      5.30 o 
  13   4   1       46.92       37.79     11.16 o 
  14   4   1       14.29        8.06     10.20 o 
  15   4   1        0.19       -7.18      7.18 o 
   1   5   1      244.51      267.05      8.04 o 
   2   5   1       52.79       57.77      3.70 o 
   3   5   1      317.40      349.88     19.66 o 
   4   5   1        9.07        7.02      5.74 o 
   5   5   1      242.28      268.60     23.49 o 
   6   5   1      129.82      117.76     11.74 o 
   7   5   1       79.64       80.30      9.79 o 
   8   5   1        1.35       13.12      5.68 o 
   9   5   1        3.46       15.92      6.19 o 
  10   5   1        1.72       11.99      4.26 o 
  11   5   1       25.28       46.76      8.68 o 
  12   5   1        1.40        1.72     11.64 o 
  13   5   1        3.80       15.38     12.47 o 
  14   5   1       11.76       22.79      9.87 o 
   0   6   1       80.65       92.44      7.84 o 
   1   6   1       26.93       28.21      4.59 o 
   2   6   1       56.90       53.69      3.67 o 
   3   6   1      436.31      439.34     16.96 o 
   4   6   1       31.03       33.67      7.18 o 
   5   6   1       68.66       72.27     15.85 o 
   6   6   1       37.86       36.22      8.14 o 
   7   6   1        0.37        0.99      4.76 o 
   8   6   1        5.08        6.24      4.82 o 
   9   6   1        8.98        8.50      9.16 o 
  10   6   1       14.73       19.65      5.66 o 
  11   6   1       16.03       38.44     10.47 o 
  12   6   1        0.82        2.68     14.95 o 
  13   6   1       11.05       38.06     12.21 o 
   1   7   1       23.30       34.73      4.82 o 
   2   7   1       78.12       74.37      4.14 o 
   3   7   1      241.49      233.59     13.47 o 
   4   7   1       86.42       97.24     12.59 o 
   5   7   1       45.16       59.98     10.47 o 
   6   7   1        0.25        5.03     15.43 o 
   7   7   1        1.23        3.21      7.72 o 
   8   7   1        5.32        5.00      6.41 o 
   9   7   1       35.26       52.20     10.22 o 
  10   7   1        0.02       18.65      7.71 o 
  11   7   1        2.37        8.42     11.64 o 
  12   7   1        0.41       -2.52     17.29 o 
   0   8   1       44.16       56.32     10.76 o 
   1   8   1      236.01      236.72     14.86 o 
   2   8   1       67.52       76.27      8.89 o 
   3   8   1      189.25      200.09     15.51 o 
   4   8   1        7.06       23.03      7.08 o 
   5   8   1        5.55        7.85      4.96 o 
   6   8   1        0.07        2.04      6.08 o 
   7   8   1       21.65       31.12      8.43 o 
   8   8   1        0.01        6.10     10.75 o 
   9   8   1        0.89       13.27      7.78 o 
  10   8   1        0.17      -10.06     10.06 o 
  11   8   1       14.26       19.57     12.54 o 
   1   9   1       18.39       24.47      6.24 o 
   2   9   1        7.07       11.78      5.36 o 
   3   9   1       17.49       19.65      7.88 o 
   4   9   1        0.05        5.76     12.61 o 
   5   9   1        1.11        5.96      6.57 o 
   6   9   1        0.88        0.91      6.52 o 
   7   9   1        0.03       -0.31      5.02 o 
   8   9   1        0.92       10.59      6.59 o 
   9   9   1       12.21       12.56      6.34 o 
   0  10   1        4.23        4.53     14.40 o 
   1  10   1       16.65       20.63      6.30 o 
   2  10   1        3.01        5.86      7.36 o 
   3  10   1        3.20       18.94      8.87 o 
   4  10   1        5.48       21.21      8.98 o 
   5  10   1        0.10        6.26      6.17 o 
   6  10   1        0.62        2.12      6.31 o 
   7  10   1        0.66        0.01      8.13 o 
   8  10   1        1.23       -7.34      7.34 o 
   9  10   1        2.06       -7.17      7.17 o 
   1  11   1        0.14       -0.56      4.51 o 
   2  11   1        4.50       -7.45      7.45 o 
   3  11   1       11.54       13.83      7.44 o 
   4  11   1        0.09        4.35      5.92 o 
   5  11   1        0.27       26.11     10.54 o 
   6  11   1        0.43       10.70      8.11 o 
   7  11   1        2.00       17.49      8.23 o 
   8  11   1        0.85       -5.37      8.68 o 
   0  12   1       17.20       24.53     14.88 o 
   1  12   1        3.35        9.86      6.87 o 
   2  12   1        1.15        3.86      8.68 o 
   3   0   2       60.03       55.82      4.92 o 
   4   0   2      707.56      700.88     19.26 o 
   5   0   2      485.33      490.91     14.85 o 
   6   0   2      495.52      547.46     17.24 o 
   7   0   2       87.38       78.44      8.88 o 
   8   0   2      193.58      193.55     15.08 o 
   9   0   2     1678.92     1736.23     47.08 o 
  10   0   2       55.22       69.91     11.00 o 
  11   0   2        0.28       -4.67      4.67 o 
  12   0   2       83.51       85.05     13.30 o 
  13   0   2       47.37       38.58      9.62 o 
  14   0   2       27.49       24.27      8.27 o 
  15   0   2        0.95       15.43     11.71 o 
   3   1   2        0.18        3.10      1.48 o 
   4   1   2      864.56      863.72     14.30 o 
   5   1   2       98.44      100.86      4.77 o 
   6   1   2      661.53      670.59     11.49 o 
   7   1   2      747.76      771.70     14.33 o 
   8   1   2        1.58        5.83      3.12 o 
   9   1   2       57.98       54.42      6.62 o 
  10   1   2       27.19       31.85      5.81 o 
  11   1   2      458.59      464.66     19.51 o 
  12   1   2       93.65       98.22      9.50 o 
  13   1   2        0.03       10.78      4.70 o 
  14   1   2        0.52        2.01      4.74 o 
  15   1   2        7.65       -3.31      9.37 o 
   1   2   2     2134.79     2193.24     23.35 o 
   2   2   2    13863.38    13501.51     84.88 o 
   3   2   2        8.50       11.63      1.56 o 
   4   2   2      902.92      895.42     14.28 o 
   5   2   2        0.22        5.96      5.45 o 
   6   2   2        0.00        3.28      1.89 o 
   7   2   2      249.27      262.85      8.76 o 
   8   2   2       22.56       20.49      3.53 o 
   9   2   2      234.50      243.63     15.32 o 
  10   2   2      251.90      232.37     15.64 o 
  11   2   2       29.53       33.43      8.79 o 
  12   2   2        3.93        1.97      5.51 o 
  13   2   2        0.49        1.17      6.08 o 
  14   2   2        8.34       15.56      7.72 o 
  15   2   2        6.20        8.49     11.64 o 
   1   3   2      918.59      943.46      9.39 o 
   2   3   2     1837.91     1904.82     39.13 o 
   3   3   2      162.75      181.89     11.20 o 
   4   3   2     2075.64     2305.34     45.46 o 
   5   3   2      699.04      767.61     15.82 o 
   6   3   2      622.60      640.89     18.12 o 
   7   3   2       46.57       37.44      4.33 o 
   8   3   2      434.91      410.45     19.79 o 
   9   3   2      156.82      174.91     16.96 o 
  10   3   2        5.05        8.38      7.17 o 
  11   3   2        0.08        4.30      5.51 o 
  12   3   2       17.08       13.41      7.67 o 
  13   3   2       12.64       20.02      8.84 o 
  14   3   2        0.46       17.07      8.96 o 
  15   3   2        8.18        6.87      5.47 o 
   0   4   2       17.13        4.13      3.24 o 
   1   4   2     2558.91     2493.27     18.75 o 
   2   4   2       14.96       66.25     17.12 o 
   3   4   2     2874.39     3048.24     68.48 o 
   4   4   2     2672.55     2858.92     50.36 o 
   5   4   2        3.60       13.65      5.51 o 
   6   4   2       33.84       30.87      5.07 o 
   7   4   2      233.83      224.38      8.26 o 
   8   4   2      148.58      133.15      7.29 o 
   9   4   2       28.85       20.94      5.41 o 
  10   4   2        4.16        5.26      4.05 o 
  11   4   2       12.66        8.10     11.71 o 
  12   4   2        3.53       10.53      7.63 o 
  13   4   2       49.74       75.42     14.90 o 
  14   4   2       13.22       16.22      9.45 o 
  15   4   2        0.21       13.09     11.44 o 
   1   5   2      376.92      333.48      9.12 o 
   2   5   2      708.05      756.73     28.53 o 
   3   5   2      743.01      798.07     23.62 o 
   4   5   2       16.51       11.17      4.20 o 
   5   5   2      605.01      609.01     25.76 o 
   6   5   2      321.51      305.99     18.61 o 
   7   5   2      128.14      125.98     12.45 o 
   8   5   2      148.38      161.50     14.26 o 
   9   5   2       32.68       39.43      7.05 o 
  10   5   2       60.90       61.37      7.39 o 
  11   5   2       58.13       70.41     10.17 o 
  12   5   2        7.69       12.24      8.35 o 
  13   5   2        0.00        1.16      6.08 o 
  14   5   2        4.21       -0.22      7.44 o 
   0   6   2     1947.52     1963.97     77.37 o 
   1   6   2      638.42      618.86     12.23 o 
   2   6   2        0.27        2.77      1.87 o 
   3   6   2       95.65      108.06     10.13 o 
   4   6   2        5.87       12.11      4.94 o 
   5   6   2        7.22        5.81      4.53 o 
   6   6   2      165.88      153.14     14.74 o 
   7   6   2        0.00       -4.09      4.09 o 
   8   6   2       38.20       37.11      8.06 o 
   9   6   2       39.82       40.92      8.57 o 
  10   6   2       16.76       21.49      5.72 o 
  11   6   2       11.56       25.36      6.97 o 
  12   6   2       73.74       76.26     14.93 o 
  13   6   2        0.18       12.28      8.86 o 
   1   7   2      570.67      518.07     12.90 o 
   2   7   2      396.31      409.04     12.09 o 
   3   7   2       26.78       24.98      9.51 o 
   4   7   2       20.81       20.99      5.98 o 
   5   7   2       13.13       15.41      5.99 o 
   6   7   2       49.79       61.76     10.68 o 
   7   7   2       60.63       71.35     11.74 o 
   8   7   2        5.72        7.14      5.50 o 
   9   7   2        8.97       22.99      8.39 o 
  10   7   2      125.70      164.81     23.42 o 
  11   7   2        0.19        5.51     12.40 o 
  12   7   2       11.24        9.15     13.16 o 
   0   8   2      300.24      268.00     22.16 o 
   1   8   2      263.48      268.47     15.78 o 
   2   8   2       17.07       18.08      5.75 o 
   3   8   2       77.35       61.22      8.81 o 
   4   8   2        0.69       -6.39      8.47 o 
   5   8   2       60.70       52.31     10.17 o 
   6   8   2       24.31       26.90      7.65 o 
   7   8   2        0.36        5.89      5.40 o 
   8   8   2       27.80       43.89     10.13 o 
   9   8   2        2.58        1.65      4.79 o 
  10   8   2       35.71       34.03     14.74 o 
  11   8   2       23.44       29.90     17.91 o 
   1   9   2       44.64       39.48      7.41 o 
   2   9   2       18.81       17.21      5.78 o 
   3   9   2      151.56      128.87     13.79 o 
   4   9   2      129.46      112.89     16.90 o 
   5   9   2       11.14        8.76      6.45 o 
   6   9   2       26.22       21.86      8.95 o 
   7   9   2        5.40        7.00      7.11 o 
   8   9   2       28.86       35.15     10.54 o 
   9   9   2       21.54       31.17      8.67 o 
   0  10   2        7.66       17.98      7.26 o 
   1  10   2       27.09       25.74      6.47 o 
   2  10   2       64.22       47.44      8.84 o 
   3  10   2       12.50       13.21      8.45 o 
   4  10   2       30.31        6.06     20.32 o 
   5  10   2       41.35       38.41     10.81 o 
   6  10   2        1.03       13.02      8.15 o 
   7  10   2       37.39       53.52     12.55 o 
   8  10   2        3.48        3.65     18.53 o 
   9  10   2        1.19        5.24      8.82 o 
   1  11   2        3.80       -0.94     12.13 o 
   2  11   2       17.61       12.87      6.37 o 
   3  11   2       22.29       47.80     13.53 o 
   4  11   2        2.42       -9.23      9.23 o 
   5  11   2       27.32       30.79     10.48 o 
   6  11   2        0.13       -6.12      6.12 o 
   7  11   2        6.48        1.94      7.16 o 
   0  12   2       19.52       28.94     15.02 o 
   1  12   2        5.39       -8.23      8.23 o 
   2  12   2        0.47       16.26     14.19 o 
   3   1   3     6587.68     6585.02     45.02 o 
   4   1   3        0.31        0.17      1.45 o 
   5   1   3       65.11       57.75      3.44 o 
   6   1   3      295.10      301.66      9.64 o 
   7   1   3       18.66       22.39      3.52 o 
   8   1   3      126.46      146.60      7.75 o 
   9   1   3       49.81       45.92      4.97 o 
  10   1   3       11.52       17.72      3.94 o 
  11   1   3      185.49      216.81     13.65 o 
  12   1   3       19.39       17.26      5.09 o 
  13   1   3        4.40        6.85      4.45 o 
  14   1   3        0.30        5.15      5.12 o 
  15   1   3       16.05      -10.89     11.30 o 
   0   2   3    24466.29    22864.70    132.69 o 
   1   2   3    10001.25     9966.31     47.93 o 
   2   2   3     2512.38     2639.22     34.84 o 
   3   2   3      168.94      167.22      3.80 o 
   4   2   3      527.95      616.68     10.50 o 
   5   2   3     1647.26     1783.06     22.47 o 
   6   2   3      248.39      312.81     11.48 o 
   7   2   3      289.78      307.34      8.72 o 
   8   2   3       43.35       41.91      5.16 o 
   9   2   3      135.66      138.70      9.23 o 
  10   2   3        6.41       10.00      4.76 o 
  11   2   3        4.11       17.45      6.48 o 
  12   2   3        0.10        5.43      4.13 o 
  13   2   3      211.93      211.93     22.12 o 
  14   2   3       33.00       38.84     12.01 o 
  15   2   3        0.15        0.28     11.30 o 
   1   3   3      252.78      295.75      9.64 o 
   2   3   3     1204.27     1286.19     16.77 o 
   3   3   3     4919.24     5255.74     46.97 o 
   4   3   3     4514.40     5069.00     39.42 o 
   5   3   3      890.24      916.22     15.25 o 
   6   3   3     1070.43     1088.41     19.98 o 
   7   3   3      597.71      553.76     13.98 o 
   8   3   3      686.86      633.49     15.11 o 
   9   3   3        3.35        3.45      3.62 o 
  10   3   3        1.47        6.88      4.05 o 
  11   3   3      174.22      164.24     18.32 o 
  12   3   3       52.31       48.57     10.65 o 
  13   3   3        1.90        3.10      4.92 o 
  14   3   3        9.11       16.63      6.86 o 
  15   3   3       53.45       56.22     13.30 o 
   0   4   3      123.82      126.85      6.29 o 
   1   4   3      820.02      913.08     27.83 o 
   2   4   3     3972.89     3996.03     68.28 o 
   3   4   3      661.00      976.40     39.27 o 
   4   4   3      909.59     1040.35     60.25 o 
   5   4   3     1519.28     1461.61     30.55 o 
   6   4   3      384.01      339.55     22.32 o 
   7   4   3       75.36       73.12      9.92 o 
   8   4   3        0.61        3.03      4.44 o 
   9   4   3       64.06       60.70      9.37 o 
  10   4   3       79.58       78.95      9.16 o 
  11   4   3        3.64       15.63      8.18 o 
  12   4   3       40.56       55.14     12.32 o 
  13   4   3       57.85       79.28     14.69 o 
  14   4   3       42.29       33.43     10.62 o 
  15   4   3        0.02      -12.26     12.26 o 
   1   5   3      933.81      942.23     15.44 o 
   2   5   3      520.64      523.77     11.23 o 
   3   5   3      656.92      743.21     22.89 o 
   4   5   3        0.17        2.56      3.83 o 
   5   5   3        4.34       22.26      8.71 o 
   6   5   3      125.72      129.58     13.25 o 
   7   5   3        5.82       30.02     23.70 o 
   8   5   3      165.99      177.03     15.20 o 
   9   5   3       84.08       86.83      9.52 o 
  10   5   3       24.79       34.99      9.75 o 
  11   5   3        5.04       11.97      5.28 o 
  12   5   3        6.16        6.63      4.76 o 
  13   5   3        1.11        7.35     17.02 o 
  14   5   3       30.19       33.62     11.34 o 
   0   6   3      719.85      672.57     18.82 o 
   1   6   3      719.98      725.16     13.37 o 
   2   6   3        7.04       10.34      4.30 o 
   3   6   3        3.46        5.86      4.37 o 
   4   6   3       30.17       33.29      7.74 o 
   5   6   3       63.21       85.86     11.89 o 
   6   6   3        2.25        8.41      5.79 o 
   7   6   3       25.14       15.95      5.79 o 
   8   6   3       23.86       21.29      7.79 o 
   9   6   3       10.84       16.38      8.34 o 
  10   6   3        2.82        9.84      4.31 o 
  11   6   3       18.26       15.61      9.80 o 
  12   6   3       41.01       64.42     14.22 o 
  13   6   3        2.19       24.84      9.83 o 
   1   7   3       41.16       45.39      4.18 o 
   2   7   3       31.33       28.42      4.75 o 
   3   7   3       11.61       16.65      4.66 o 
   4   7   3       86.39       86.13     10.13 o 
   5   7   3       23.94       21.44      6.32 o 
   6   7   3        5.88        9.57     15.09 o 
   7   7   3       56.85       57.81     10.41 o 
   8   7   3        1.08        9.03      6.81 o 
   9   7   3        4.82        0.75      4.19 o 
  10   7   3        0.54        4.13      7.30 o 
  11   7   3        7.15        1.19      4.75 o 
  12   7   3        8.36       14.47      9.37 o 
   0   8   3        6.00        2.94      8.54 o 
   1   8   3       41.29       43.13      6.98 o 
   2   8   3       29.77       38.65      6.74 o 
   3   8   3       12.28       13.39      7.01 o 
   4   8   3       19.43       12.63      7.42 o 
   5   8   3        2.54        2.78      5.86 o 
   6   8   3        8.00       18.19      8.41 o 
   7   8   3        5.01       14.39      7.65 o 
   8   8   3        3.69        3.71      5.49 o 
   9   8   3       40.29       40.58      9.79 o 
  10   8   3        0.77        1.79      8.41 o 
  11   8   3        1.79       38.86     15.98 o 
   1   9   3       27.60       30.69      6.42 o 
   2   9   3       15.41       20.62      6.28 o 
   3   9   3        0.08       10.47      6.76 o 
   4   9   3       16.99       10.06     10.47 o 
   5   9   3        1.24        2.60      7.23 o 
   6   9   3        0.25        0.56     10.95 o 
   7   9   3       11.81        8.39      6.25 o 
   8   9   3        4.91       10.51     12.61 o 
   9   9   3        3.82        7.38      6.34 o 
  10   9   3        2.44       16.40     10.06 o 
   0  10   3       14.06       13.94      6.77 o 
   1  10   3        0.00        4.30      5.74 o 
   2  10   3       52.62       69.28     11.45 o 
   3  10   3       22.40       40.06     11.55 o 
   4  10   3        0.00       -2.35      7.03 o 
   5  10   3        0.22       13.56      8.81 o 
   6  10   3        0.07        3.10      4.87 o 
   7  10   3        2.65        5.87      6.68 o 
   8  10   3        0.27        2.47      7.51 o 
   9  10   3        2.61        9.37     11.02 o 
   1  11   3        2.09       -6.75      6.75 o 
   2  11   3        1.51        0.44      5.66 o 
   3  11   3        0.07        6.07     10.33 o 
   4  11   3        1.28        7.05      5.70 o 
   5  11   3       16.47       15.70     10.75 o 
   6  11   3        4.65        9.96      8.48 o 
   7  11   3        0.07        2.90     10.75 o 
   2  12   3        2.49        7.99     10.89 o 
   3   0   4      422.68      403.04     10.38 o 
   4   0   4      174.51      209.73      9.74 o 
   5   0   4       13.98       19.15      3.48 o 
   6   0   4        2.33        5.69      2.61 o 
   7   0   4      276.79      315.08     17.57 o 
   8   0   4      274.66      300.23     18.39 o 
   9   0   4      643.21      622.85     28.15 o 
  10   0   4      865.27      824.07     34.23 o 
  11   0   4      470.30      469.38     27.35 o 
  12   0   4       11.34        6.91      9.37 o 
  13   0   4        4.51       -4.15      4.96 o 
  14   0   4       28.55       40.78      9.79 o 
  15   0   4        5.37       14.33      7.58 o 
   2   1   4       52.64       49.46      2.34 o 
   3   1   4      165.90      171.76      3.60 o 
   4   1   4       33.11       31.18      2.17 o 
   5   1   4     3192.30     3209.12     25.77 o 
   6   1   4      642.20      698.70     12.37 o 
   7   1   4       23.21       20.38      2.90 o 
   8   1   4      483.94      475.16     13.40 o 
   9   1   4      389.46      392.49     12.87 o 
  10   1   4       15.96       25.07      5.12 o 
  11   1   4      206.93      200.11     13.05 o 
  12   1   4      195.31      204.87     13.72 o 
  13   1   4       43.59       41.88      7.01 o 
  14   1   4        7.36        1.82      4.09 o 
  15   1   4        5.64       -5.10      7.44 o 
   0   2   4       97.26      109.28     16.81 o 
   1   2   4    25494.75    24415.53    146.43 o 
   2   2   4    10581.01    10336.86     41.27 o 
   3   2   4      918.76      930.49      9.19 o 
   4   2   4     1028.36     1069.28     11.67 o 
   5   2   4      426.50      412.42      9.37 o 
   6   2   4      232.74      220.79      9.45 o 
   7   2   4       31.01       42.93      3.89 o 
   8   2   4       82.30      102.25      7.98 o 
   9   2   4       21.93       38.79      6.44 o 
  10   2   4      227.55      204.00     14.88 o 
  11   2   4      324.12      345.66     25.06 o 
  12   2   4        0.46       13.16      7.97 o 
  13   2   4       24.78       31.92     10.13 o 
  14   2   4        0.01       -0.84      7.55 o 
  15   2   4        6.79        9.37      9.51 o 
   1   3   4     1414.02     1471.91     23.23 o 
   2   3   4      716.92      785.76     32.88 o 
   3   3   4     4087.86     4186.30     55.05 o 
   4   3   4     2896.39     2875.86     40.26 o 
   5   3   4        4.02        0.73      2.23 o 
   6   3   4      462.03      476.02     12.15 o 
   7   3   4       61.46       79.96      5.13 o 
   8   3   4      323.49      308.89     16.66 o 
   9   3   4      220.12      204.35     12.61 o 
  10   3   4        0.28        2.39      3.22 o 
  11   3   4       35.18       39.32      9.93 o 
  12   3   4       16.95       27.33      8.75 o 
  13   3   4        0.60       10.30      7.72 o 
  14   3   4        6.93       19.58      8.08 o 
  15   3   4        1.56       24.53     14.61 o 
   0   4   4      354.28      375.34     12.06 o 
   1   4   4       76.29       65.78      3.69 o 
   2   4   4     2176.06     2166.83     55.49 o 
   3   4   4      834.59      757.12     28.24 o 
   4   4   4      687.80      680.90     41.23 o 
   5   4   4     1537.90     1551.55     41.13 o 
   6   4   4       11.29       26.18      6.41 o 
   7   4   4      437.98      439.55     11.91 o 
   8   4   4       30.56       34.14      3.86 o 
   9   4   4       20.74       28.41      7.05 o 
  10   4   4       11.12       14.81      4.65 o 
  11   4   4       14.72       17.44      7.51 o 
  12   4   4        3.03        8.68     20.46 o 
  13   4   4        1.28        5.11      6.25 o 
  14   4   4        4.44        1.80      8.75 o 
  15   4   4        3.76       -0.14      9.23 o 
   1   5   4      291.13      270.97      7.52 o 
   2   5   4      237.95      232.46      8.26 o 
   3   5   4      537.79      572.95     20.59 o 
   4   5   4      117.07      125.80      9.64 o 
   5   5   4      821.41      844.37     30.54 o 
   6   5   4      115.89      187.18     42.10 o 
   7   5   4      660.51      643.93     27.16 o 
   8   5   4       42.31       43.78      9.08 o 
   9   5   4       27.54       35.88      6.25 o 
  10   5   4        4.91        9.79      4.77 o 
  11   5   4       13.99       17.49      6.61 o 
  12   5   4        1.64       12.28      6.90 o 
  13   5   4        7.24        5.91      5.29 o 
  14   5   4        4.85       21.57      9.14 o 
   0   6   4        1.45        6.63     14.88 o 
   1   6   4       24.77       28.45      2.79 o 
   2   6   4       36.66       30.16      3.31 o 
   3   6   4        8.02       12.79      5.61 o 
   4   6   4      111.45       99.46     16.40 o 
   5   6   4      626.56      591.26     27.72 o 
   6   6   4       74.81       65.56      9.93 o 
   7   6   4        0.05       10.93      6.06 o 
   8   6   4       29.87       39.74      8.60 o 
   9   6   4        0.45       10.49      9.44 o 
  10   6   4        0.00        7.30      5.88 o 
  11   6   4        2.46        8.23      5.33 o 
  12   6   4        0.21        6.24     13.50 o 
  13   6   4        6.19        2.81      9.51 o 
   1   7   4        5.96        8.72      4.39 o 
   2   7   4        3.63       12.98      4.06 o 
   3   7   4       40.10       49.03      7.77 o 
   4   7   4        1.47        4.92      4.75 o 
   5   7   4        7.97       30.59      8.48 o 
   6   7   4       49.04       40.58      8.61 o 
   7   7   4        1.42        3.21      6.68 o 
   8   7   4        0.09       -1.28      4.63 o 
   9   7   4        6.90        2.02      4.33 o 
  10   7   4       10.31        6.28      7.03 o 
  11   7   4        0.96        2.37     11.99 o 
  12   7   4        1.40        6.69      6.53 o 
   0   8   4       13.42       12.67      7.33 o 
   1   8   4        7.61        6.65      5.09 o 
   2   8   4        3.08       16.03      6.80 o 
   3   8   4       49.61       68.60      9.69 o 
   4   8   4        0.48       -1.69      4.84 o 
   5   8   4       32.08       26.69      8.06 o 
   6   8   4        0.01        4.65      4.77 o 
   7   8   4        7.45       16.33      7.79 o 
   8   8   4       30.95       28.70     17.71 o 
   9   8   4        0.82       16.46      9.30 o 
  10   8   4        2.88       10.20      9.78 o 
  11   8   4        5.34       -7.30      8.82 o 
   1   9   4       11.62       21.02      6.58 o 
   2   9   4        3.26        6.92      5.34 o 
   3   9   4       74.22       62.47      9.73 o 
   4   9   4       15.45       20.34      5.95 o 
   5   9   4       44.78       66.25     12.05 o 
   6   9   4        1.09       -0.98      7.79 o 
   7   9   4        3.58        8.10      5.43 o 
   8   9   4        0.36       -5.74      6.73 o 
   9   9   4       16.37       19.15     11.44 o 
  10   9   4       18.90       11.16     10.06 o 
   0  10   4        0.00       -1.83      6.71 o 
   1  10   4        6.15       20.33      7.84 o 
   2  10   4       33.94       40.48      9.33 o 
   3  10   4       10.34       13.33      7.33 o 
   4  10   4        0.94       -6.08      6.45 o 
   5  10   4       13.87       49.11     13.71 o 
   6  10   4        0.00        4.80      5.98 o 
   7  10   4        8.09       11.29      7.72 o 
   8  10   4       22.35       31.63     10.82 o 
   9  10   4        7.79       -7.03      7.03 o 
   1  11   4        0.97       10.67      6.81 o 
   2  11   4       10.68        1.99      9.99 o 
   3  11   4        5.36        1.24      5.69 o 
   4  11   4        8.72       18.45     19.70 o 
   5  11   4        6.21        9.71      8.04 o 
   6  11   4       18.45       49.60     13.22 o 
   7  11   4        3.88       -0.46      7.37 o 
   2   1   5      214.57      203.37      4.16 o 
   3   1   5       93.89       98.75      2.68 o 
   4   1   5      819.70      803.29      8.51 o 
   5   1   5       46.87       55.43      3.14 o 
   6   1   5      798.00      817.28     14.46 o 
   7   1   5      685.56      725.10     15.07 o 
   8   1   5      151.72      152.98      7.63 o 
   9   1   5       11.12       11.88      2.68 o 
  10   1   5      115.25      118.70      9.69 o 
  11   1   5      141.77      143.05     11.17 o 
  12   1   5        8.61       14.02      4.66 o 
  13   1   5        5.88       13.67      4.88 o 
  14   1   5        9.98       12.51      4.96 o 
  15   1   5        1.52        3.58      9.23 o 
   0   2   5    10906.09    10810.89     64.18 o 
   1   2   5        7.51       10.85      2.40 o 
   2   2   5      667.93      658.59      9.55 o 
   3   2   5      539.23      551.26      8.39 o 
   4   2   5      577.68      606.84      8.91 o 
   5   2   5      304.68      292.37      8.27 o 
   6   2   5        2.58        8.49      2.04 o 
   7   2   5      154.61      161.69      5.98 o 
   8   2   5      987.19      964.86     22.42 o 
   9   2   5     1100.27     1056.04     24.72 o 
  10   2   5       41.74       38.59      5.19 o 
  11   2   5        2.75        6.01      6.58 o 
  12   2   5        0.49       -0.31      4.92 o 
  13   2   5       11.72       20.54      7.92 o 
  14   2   5        3.50        1.20      5.03 o 
  15   2   5        6.08       -3.03     10.75 o 
   1   3   5     3633.50     3525.69     29.38 o 
   2   3   5     5797.56     5806.84     39.15 o 
   3   3   5       56.01       44.34      2.82 o 
   4   3   5     2825.44     2903.04     28.24 o 
   5   3   5       67.02       78.15      4.67 o 
   6   3   5      829.51      853.53     16.04 o 
   7   3   5     1225.97     1142.23     18.62 o 
   8   3   5      928.65      881.48     19.08 o 
   9   3   5       52.71       54.37      6.69 o 
  10   3   5      178.03      198.61     12.55 o 
  11   3   5       87.56       91.17     13.06 o 
  12   3   5       17.60       39.49     10.86 o 
  13   3   5       29.00       23.06      8.52 o 
  14   3   5        5.03       -4.92      9.65 o 
  15   3   5        8.80       15.02     11.99 o 
   0   4   5      590.30      593.61     17.96 o 
   1   4   5        2.64        3.03      1.43 o 
   2   4   5     5347.28     5217.14     57.77 o 
   3   4   5     3929.53     3700.02     34.21 o 
   4   4   5     3792.14     3497.53     69.35 o 
   5   4   5      284.40      298.44     15.40 o 
   6   4   5      402.19      348.31     16.61 o 
   7   4   5        2.95        5.35      2.47 o 
   8   4   5      650.89      662.72     15.61 o 
   9   4   5      248.04      245.83     17.00 o 
  10   4   5       37.70       38.06      6.32 o 
  11   4   5        0.25       -2.03      7.51 o 
  12   4   5        7.79        9.14      7.60 o 
  13   4   5        0.14        8.37      7.45 o 
  14   4   5       29.15       33.43     10.21 o 
   1   5   5      121.64      136.28      6.47 o 
   2   5   5       75.88       66.81      4.24 o 
   3   5   5       11.12       18.12      2.69 o 
   4   5   5       21.36       26.26      5.05 o 
   5   5   5     1528.89     1506.22     40.06 o 
   6   5   5     3438.59     3350.07     60.82 o 
   7   5   5      307.68      279.67     16.81 o 
   8   5   5       18.34       18.88      8.13 o 
   9   5   5        0.01        8.65      5.22 o 
  10   5   5        6.24        9.90      4.82 o 
  11   5   5        7.98       26.76      9.44 o 
  12   5   5       20.38       19.91      9.50 o 
  13   5   5        1.60        4.67      7.93 o 
  14   5   5        1.30        1.65      7.59 o 
   0   6   5     1041.17      996.75     23.24 o 
   1   6   5       16.91       17.34      2.67 o 
   2   6   5      187.14      171.55      7.82 o 
   3   6   5      192.49      206.73     17.94 o 
   4   6   5     1765.55     1709.56     38.38 o 
   5   6   5      340.58      332.53     17.11 o 
   6   6   5      229.61      210.13     16.69 o 
   7   6   5      293.02      264.20     19.24 o 
   8   6   5      145.44      134.52     13.97 o 
   9   6   5        5.32       13.10     12.06 o 
  10   6   5       13.74       16.23      7.10 o 
  11   6   5        0.57        3.94      7.29 o 
  12   6   5        0.91       -4.10      7.42 o 
  13   6   5        0.79      -10.20     10.20 o 
   1   7   5       94.23       96.60      5.86 o 
   2   7   5        2.14        0.90      1.44 o 
   3   7   5      156.35      164.50     13.39 o 
   4   7   5       29.60       38.70      7.16 o 
   5   7   5      170.70      159.98     16.26 o 
   6   7   5      136.79      138.41     15.35 o 
   7   7   5       19.05       20.07      7.03 o 
   8   7   5      197.29      196.40     17.97 o 
   9   7   5       24.21       19.22     11.44 o 
  10   7   5       10.85       15.47     10.54 o 
  11   7   5       12.49       21.09      9.71 o 
  12   7   5       10.61        1.23     10.61 o 
   0   8   5        1.72        4.77      5.45 o 
   1   8   5        6.23       11.85      4.55 o 
   2   8   5        3.00        5.91      4.27 o 
   3   8   5        0.63       -0.82      5.13 o 
   4   8   5        8.48        7.29      4.50 o 
   5   8   5       95.75       69.71     11.39 o 
   6   8   5      117.88      113.44     14.50 o 
   7   8   5       85.71       69.13     11.89 o 
   8   8   5       36.28       33.87     10.21 o 
   9   8   5        5.60       11.44     17.71 o 
  10   8   5        0.93       42.85     16.81 o 
  11   8   5        0.01       -2.76     10.75 o 
   1   9   5        0.31        2.14      4.84 o 
   2   9   5       13.74       23.12      7.36 o 
   3   9   5        7.59        3.95      4.55 o 
   4   9   5        6.73        7.95      8.71 o 
   5   9   5       48.20       28.45     10.95 o 
   6   9   5        8.00       12.91      7.40 o 
   7   9   5        5.65       11.95      7.16 o 
   8   9   5        0.09       -5.64      6.34 o 
   9   9   5        0.52       -7.44      7.44 o 
  10   9   5        2.36        4.41     10.06 o 
   0  10   5       14.49       37.07     16.26 o 
   1  10   5       12.05       27.89      7.57 o 
   2  10   5        1.54        3.72      5.37 o 
   3  10   5       18.01       27.29      7.28 o 
   4  10   5        2.04        5.33      7.46 o 
   5  10   5        2.53       -3.16      8.34 o 
   6  10   5        8.17        6.27      6.75 o 
   7  10   5        0.36        9.34      7.30 o 
   8  10   5        0.13        7.33      7.51 o 
   9  10   5        0.02      -12.95     12.95 o 
   1  11   5       21.80       38.24     12.55 o 
   2  11   5        0.32        6.78      6.91 o 
   3  11   5        6.72        7.15      5.52 o 
   4  11   5        0.03       11.55     17.43 o 
   5  11   5        2.32       -0.69      7.58 o 
   6  11   5        4.52        8.94      8.64 o 
   7  11   5        0.31        5.68      6.13 o 
   2   0   6     6889.81     6535.57     76.13 o 
   3   0   6      761.51      694.98     16.23 o 
   4   0   6      216.04      236.18      9.07 o 
   5   0   6      412.04      430.89      8.26 o 
   6   0   6     2406.36     2386.53     61.85 o 
   7   0   6       68.31       68.36      5.01 o 
   8   0   6       96.54       90.59      6.36 o 
   9   0   6       98.46      100.06      7.13 o 
  10   0   6        1.54       -0.48      4.77 o 
  11   0   6        2.02        4.33      5.17 o 
  12   0   6       24.66       22.69      6.96 o 
  13   0   6      138.67      142.57     17.36 o 
  14   0   6        4.89       -2.20      9.92 o 
  15   0   6        1.19        0.69      9.09 o 
   2   1   6        3.80        3.85      1.36 o 
   3   1   6      379.38      354.70      4.87 o 
   4   1   6      630.73      710.83      8.93 o 
   5   1   6      969.02      949.49     10.56 o 
   6   1   6      101.38      113.18      5.77 o 
   7   1   6      227.98      222.89      8.33 o 
   8   1   6      168.82      187.05      8.12 o 
   9   1   6        0.29        1.86      1.95 o 
  10   1   6        0.00        4.60      3.76 o 
  11   1   6      120.83      134.06     10.54 o 
  12   1   6       14.20        9.22      3.32 o 
  13   1   6        1.08        0.98      3.96 o 
  14   1   6       24.83       15.34     10.95 o 
  15   1   6       23.27        2.34      8.82 o 
   0   2   6      302.05      281.67     11.15 o 
   1   2   6      536.37      587.32     12.54 o 
   2   2   6     3105.95     3003.92     23.15 o 
   3   2   6     3965.45     4024.82     19.76 o 
   4   2   6      168.00      168.82      4.46 o 
   5   2   6      524.58      514.11      9.27 o 
   6   2   6        1.65        2.66      1.34 o 
   7   2   6      267.66      273.36      7.99 o 
   8   2   6      155.89      151.33      6.52 o 
   9   2   6       72.86       64.77      5.02 o 
  10   2   6      132.01      119.75      8.17 o 
  11   2   6       10.97       11.49      7.18 o 
  12   2   6        0.07       -4.59      7.72 o 
  13   2   6       15.91       23.45      8.96 o 
  14   2   6        7.43       25.76      8.71 o 
  15   2   6        0.53       -1.38      8.54 o 
   1   3   6      281.85      316.65     11.69 o 
   2   3   6      255.29      247.71      6.99 o 
   3   3   6       22.46       21.56      2.06 o 
   4   3   6      286.95      318.89      7.47 o 
   5   3   6     1031.75     1053.35     16.44 o 
   6   3   6       68.96       67.47      4.67 o 
   7   3   6       15.59       18.85      2.95 o 
   8   3   6      793.46      783.62     17.89 o 
   9   3   6       68.17       62.25      6.51 o 
  10   3   6      154.57      139.76     10.15 o 
  11   3   6        0.07        4.27      7.58 o 
  12   3   6        0.01        0.14      7.51 o 
  13   3   6        8.01       10.29      6.34 o 
  14   3   6        1.09        4.41      9.37 o 
  15   3   6        0.70       14.61     12.26 o 
   0   4   6      807.59      788.96     18.12 o 
   1   4   6     1474.63     1476.76     18.52 o 
   2   4   6      128.45      156.40     13.23 o 
   3   4   6       36.21       30.47      7.14 o 
   4   4   6      936.86      862.84     22.93 o 
   5   4   6       58.21       60.38      7.39 o 
   6   4   6      507.95      510.33     24.94 o 
   7   4   6      577.53      545.52     28.66 o 
   8   4   6      180.22      182.87     14.63 o 
   9   4   6       44.87       44.36      8.22 o 
  10   4   6       17.41       13.69      9.78 o 
  11   4   6        5.08        5.85      5.69 o 
  12   4   6        1.14       -3.03      9.85 o 
  13   4   6        3.53        9.25      6.62 o 
  14   4   6        5.24       19.52      8.81 o 
   1   5   6        4.48        4.68      1.71 o 
   2   5   6      580.54      542.58     14.17 o 
   3   5   6      261.38      264.61     10.35 o 
   4   5   6       52.82       50.86      3.97 o 
   5   5   6       70.59       61.79      6.05 o 
   6   5   6     1601.24     1477.76     39.77 o 
   7   5   6      228.64      220.65      8.52 o 
   8   5   6        0.02        6.20      4.96 o 
   9   5   6      263.03      241.10     18.09 o 
  10   5   6       22.36       29.35     13.78 o 
  11   5   6       14.68       23.43      7.79 o 
  12   5   6       23.27       25.89      9.45 o 
  13   5   6       28.46       35.27     12.03 o 
  14   5   6        7.18        4.82      6.89 o 
   0   6   6      114.15      120.81      8.24 o 
   1   6   6       55.10       47.19      3.58 o 
   2   6   6        9.41       12.07      2.53 o 
   3   6   6       66.35       68.99      8.37 o 
   4   6   6     2029.62     1991.20     46.68 o 
   5   6   6        0.43        7.99      4.62 o 
   6   6   6       54.07       54.31      8.87 o 
   7   6   6      306.51      304.96     20.61 o 
   8   6   6       41.34       60.45      9.73 o 
   9   6   6       25.04       23.54      5.49 o 
  10   6   6        7.28        3.08     11.57 o 
  11   6   6       21.64       41.34      8.29 o 
  12   6   6        9.95        7.28     14.12 o 
  13   6   6        0.10       -8.53      8.53 o 
   1   7   6        0.05       -0.46      1.98 o 
   2   7   6       69.92       67.94      6.11 o 
   3   7   6       96.68      114.11     11.28 o 
   4   7   6        4.90       13.37      5.67 o 
   5   7   6      268.37      273.99     17.12 o 
   6   7   6      205.73      201.78     23.98 o 
   7   7   6      169.09      142.53     15.56 o 
   8   7   6        7.70       13.16      6.93 o 
   9   7   6       31.51       42.73      9.32 o 
  10   7   6       10.37       26.78      9.69 o 
  11   7   6        9.27       -3.97      5.25 o 
  12   7   6        6.43       -4.16      5.78 o 
   0   8   6       55.31       71.08     12.18 o 
   1   8   6       69.73       85.04     10.74 o 
   2   8   6       26.14       35.30      8.08 o 
   3   8   6      158.96      177.17     14.83 o 
   4   8   6       26.48       30.19      7.22 o 
   5   8   6       45.75       63.02      9.42 o 
   6   8   6        2.95       14.71     16.74 o 
   7   8   6       29.57       44.02     10.01 o 
   8   8   6        0.00       -3.47      4.61 o 
   9   8   6      105.41       89.43     21.08 o 
  10   8   6        0.03        2.01      6.75 o 
  11   8   6        0.54       -3.20      6.12 o 
   1   9   6       16.17       26.59      9.06 o 
   2   9   6       18.64       25.17      7.97 o 
   3   9   6       15.69       18.41      5.50 o 
   4   9   6        1.84        4.06      8.06 o 
   5   9   6        0.03        2.96      5.89 o 
   6   9   6       75.93       78.31     13.24 o 
   7   9   6      132.62      122.54     16.78 o 
   8   9   6        5.77        8.36      7.30 o 
   9   9   6        7.67       -7.03     10.61 o 
  10   9   6       15.52       -8.27      8.27 o 
   0  10   6       15.65       28.94     12.54 o 
   1  10   6        8.29        7.30      5.05 o 
   2  10   6       12.24       10.06      6.05 o 
   3  10   6       14.16        6.74      6.06 o 
   4  10   6       58.07       47.34      9.72 o 
   5  10   6        9.52       14.09      7.98 o 
   6  10   6        2.57        9.68      9.16 o 
   7  10   6        2.19        9.51      8.20 o 
   8  10   6        0.06        8.88      9.92 o 
   9  10   6       79.16       56.22     18.19 o 
   1  11   6        0.18       18.49     10.96 o 
   2  11   6        4.93        3.49      6.06 o 
   3  11   6        4.44       17.53      6.37 o 
   4  11   6        3.53       37.56     12.21 o 
   5  11   6        7.72        9.32     17.78 o 
   6  11   6        3.86       16.57     10.40 o 
   7  11   6       42.02       38.58     16.26 o 
   1   1   7      678.98      696.54     23.84 o 
   2   1   7      463.39      486.72      7.77 o 
   3   1   7     1248.53     1272.06     11.71 o 
   4   1   7       24.16       24.75      2.07 o 
   5   1   7      335.27      410.82      8.98 o 
   6   1   7     1246.35     1256.86     21.52 o 
   7   1   7      698.21      717.88     10.86 o 
   8   1   7      168.48      160.36      5.63 o 
   9   1   7       26.97       29.86      2.62 o 
  10   1   7      160.70      172.70     11.05 o 
  11   1   7        3.06       10.72      3.62 o 
  12   1   7        5.50       11.36      3.84 o 
  13   1   7        4.54        2.52      4.65 o 
  14   1   7        0.27       19.65      8.92 o 
  15   1   7        0.01       -4.96      6.89 o 
   0   2   7     7562.69     7341.35     57.39 o 
   1   2   7     2980.47     2755.63     28.07 o 
   2   2   7      542.18      544.32     11.30 o 
   3   2   7     1020.07     1116.34     10.55 o 
   4   2   7     2740.68     2882.73     17.97 o 
   5   2   7      265.56      255.35      6.49 o 
   6   2   7      161.78      156.43      5.88 o 
   7   2   7      158.93      156.78      5.93 o 
   8   2   7       23.29       26.19      3.10 o 
   9   2   7       64.01       64.20      4.79 o 
  10   2   7      228.34      228.71     16.26 o 
  11   2   7       14.98       17.15      6.58 o 
  12   2   7        7.22       13.41      6.01 o 
  13   2   7       18.64       28.56     10.82 o 
  14   2   7        0.98       13.64      8.41 o 
  15   2   7        0.06       12.26      9.23 o 
   1   3   7      127.17      161.81      6.95 o 
   2   3   7      126.19      172.24      6.30 o 
   3   3   7       29.14       33.27      3.16 o 
   4   3   7      585.17      578.78     10.17 o 
   5   3   7       10.12       14.55      1.98 o 
   6   3   7        0.00        1.38      1.87 o 
   7   3   7       54.50       62.65      4.47 o 
   8   3   7      391.54      367.21     10.86 o 
   9   3   7       10.85       14.73      3.48 o 
  10   3   7       12.53       11.83     11.37 o 
  11   3   7       40.53       46.95     10.98 o 
  12   3   7        8.66       12.55      7.34 o 
  13   3   7       15.55       21.31      7.54 o 
  14   3   7        0.00        1.46      5.95 o 
   0   4   7      143.75      147.57      8.17 o 
   1   4   7       54.58       57.73      3.92 o 
   2   4   7      531.28      550.15     12.26 o 
   3   4   7      258.56      267.97      6.72 o 
   4   4   7       56.09       50.29      4.52 o 
   5   4   7       15.11       11.99      3.06 o 
   6   4   7       10.39       11.51      4.17 o 
   7   4   7        8.62       11.65      3.85 o 
   8   4   7      138.05      137.79     13.43 o 
   9   4   7       17.22       17.55      5.35 o 
  10   4   7       50.22       35.42      9.25 o 
  11   4   7        0.19        3.28      5.46 o 
  12   4   7       10.45        6.51      5.45 o 
  13   4   7        4.21        5.38     16.81 o 
  14   4   7        1.94        0.95      5.63 o 
   1   5   7       61.33       62.58      4.37 o 
   2   5   7        0.13       -1.40      1.95 o 
   3   5   7      189.53      161.42      5.38 o 
   4   5   7      158.49      160.25      7.52 o 
   5   5   7      120.24      113.59      7.72 o 
   6   5   7      125.90      103.86      8.89 o 
   7   5   7        4.15        6.43      2.86 o 
   8   5   7       22.32       28.60      6.93 o 
   9   5   7       26.22       34.53      7.84 o 
  10   5   7       60.83       60.35     17.22 o 
  11   5   7        1.34       -5.16     23.29 o 
  12   5   7        3.62        5.28     13.02 o 
  13   5   7        0.02        0.54      6.19 o 
  14   5   7        3.85       -0.41      6.75 o 
   0   6   7      296.56      286.78     11.96 o 
   1   6   7       75.10       73.06      4.37 o 
   2   6   7       75.56       64.80      6.95 o 
   3   6   7      127.45      122.11      7.20 o 
   4   6   7      348.46      310.59     15.75 o 
   5   6   7       17.09       19.83      4.91 o 
   6   6   7      141.83      146.50     14.10 o 
   7   6   7       23.72       24.62      7.38 o 
   8   6   7      128.94      117.49     16.95 o 
   9   6   7        0.13       10.95      4.34 o 
  10   6   7        2.85       -5.79      5.79 o 
  11   6   7        0.20       -2.06      4.89 o 
  12   6   7        0.20        2.63      9.99 o 
  13   6   7        0.09        0.29      6.02 o 
   1   7   7      116.24      107.72      6.75 o 
   2   7   7        0.52        1.79      2.14 o 
   3   7   7        3.40        0.90      4.04 o 
   4   7   7      285.06      273.75     16.98 o 
   5   7   7      430.39      430.24     21.37 o 
   6   7   7      369.62      343.50     23.65 o 
   7   7   7        8.06        4.39      7.17 o 
   8   7   7        5.22        8.82      6.53 o 
   9   7   7        5.44       20.32      6.18 o 
  10   7   7        1.44       -0.33      5.90 o 
  11   7   7        3.13       12.85      7.68 o 
  12   7   7        1.21       -3.40      9.20 o 
   0   8   7        3.60        3.17      5.26 o 
   1   8   7        0.93        4.40      4.44 o 
   2   8   7      238.66      236.99     17.25 o 
   3   8   7      297.24      312.80     19.81 o 
   4   8   7       99.94       92.91     11.46 o 
   5   8   7        1.34       -1.41      4.89 o 
   6   8   7        1.95       -0.29      5.16 o 
   7   8   7        2.03        0.42      5.49 o 
   8   8   7        9.44       16.68      7.20 o 
   9   8   7        1.65        9.78     11.16 o 
  10   8   7        8.13        5.25     12.75 o 
  11   8   7        1.91       26.83     11.30 o 
   1   9   7       32.69       37.35      8.29 o 
   2   9   7        0.13        1.25      5.80 o 
   3   9   7        0.72        1.36      5.47 o 
   4   9   7       37.06       28.41      7.80 o 
   5   9   7        0.68        2.69      6.19 o 
   6   9   7        6.47       15.24      8.77 o 
   7   9   7        4.15        9.58      6.84 o 
   8   9   7       13.66       18.05      7.45 o 
   9   9   7        2.93       -8.96      8.96 o 
  10   9   7        2.79       17.09     12.13 o 
   0  10   7        5.29       29.21     16.26 o 
   1  10   7        1.24        5.55     14.88 o 
   2  10   7        0.26        6.17      6.05 o 
   3  10   7       13.90       22.03      9.94 o 
   4  10   7        2.82       18.02      7.80 o 
   5  10   7       13.00        1.19      6.11 o 
   6  10   7        0.23        9.35      9.51 o 
   7  10   7       12.07        6.82      6.00 o 
   8  10   7        0.07        3.44      8.27 o 
   9  10   7        5.57       -2.07      9.23 o 
   1  11   7        5.74        9.26     15.98 o 
   2  11   7        6.16       16.07      9.06 o 
   3  11   7       14.44       20.12      8.57 o 
   4  11   7        1.93        6.17      7.77 o 
   5  11   7       13.74       30.26     10.86 o 
   6  11   7        9.37       22.11      9.34 o 
   7  11   7        2.68       27.15     14.74 o 
   1   0   8     1520.89     1427.56     15.75 o 
   2   0   8     6038.27     5838.36     93.08 o 
   3   0   8    14233.53    14164.82     96.25 o 
   4   0   8    15889.12    16064.51    337.64 o 
   5   0   8     2125.22     2118.62     29.78 o 
   6   0   8       39.74       35.83      5.73 o 
   7   0   8      109.74      110.96     10.21 o 
   8   0   8     1277.45     1185.09     60.65 o 
   9   0   8      105.20      100.42      5.19 o 
  10   0   8        7.96        6.87      4.30 o 
  11   0   8       10.34        3.42      3.84 o 
  12   0   8       50.54       40.50      8.75 o 
  13   0   8        0.52        4.27     10.20 o 
  14   0   8        0.18       14.88      8.68 o 
  15   0   8        8.19       -0.14      8.96 o 
   1   1   8      852.66      817.41     12.37 o 
   2   1   8     2707.74     2698.15     22.21 o 
   3   1   8       65.54       71.34      3.74 o 
   4   1   8     2026.85     1914.28     19.36 o 
   5   1   8     3088.94     3204.43     47.17 o 
   6   1   8     5610.20     5909.13     45.10 o 
   7   1   8     1096.14     1069.36     16.85 o 
   8   1   8       26.82       27.00      3.11 o 
   9   1   8       16.16       20.35      3.03 o 
  10   1   8       15.70       14.96      4.21 o 
  11   1   8        8.28        5.35      3.76 o 
  12   1   8        7.59        5.81      3.18 o 
  13   1   8        7.36       13.44      4.92 o 
  14   1   8        9.90       19.00      8.41 o 
  15   1   8        0.00       -2.48      8.82 o 
   0   2   8     5851.64     5508.80     72.89 o 
   1   2   8       36.48       36.78      3.79 o 
   2   2   8     2301.46     2198.13     27.17 o 
   3   2   8      426.56      440.08      7.02 o 
   4   2   8     1804.05     2021.24     15.03 o 
   5   2   8      800.42      860.90     11.59 o 
   6   2   8      153.13      133.85      4.87 o 
   7   2   8      163.50      168.28      5.85 o 
   8   2   8       48.70       45.38      3.53 o 
   9   2   8      441.51      387.56     11.73 o 
  10   2   8       73.12       70.53      9.69 o 
  11   2   8        2.18        4.29      5.95 o 
  12   2   8        0.01       -1.65      7.92 o 
  13   2   8        0.14        1.65      5.65 o 
  14   2   8        0.19       15.02     11.71 o 
  15   2   8        0.76        2.89      7.72 o 
   1   3   8       54.03       67.84      4.71 o 
   2   3   8      767.60      782.42     12.58 o 
   3   3   8        0.03        0.45      1.33 o 
   4   3   8       65.62       67.48      3.68 o 
   5   3   8        1.28        1.98      1.29 o 
   6   3   8       14.76       15.65      2.26 o 
   7   3   8      758.37      657.08     13.60 o 
   8   3   8        5.23        9.47      2.18 o 
   9   3   8       27.84       25.72      4.24 o 
  10   3   8        4.70        4.62      4.57 o 
  11   3   8       65.85       70.66     12.57 o 
  12   3   8        8.99        7.20      8.06 o 
  13   3   8        2.75        0.27     14.33 o 
  14   3   8        0.00        4.27      7.03 o 
   0   4   8        7.40        7.01      2.32 o 
   1   4   8        0.01        1.07      1.99 o 
   2   4   8      202.50      196.29      7.58 o 
   3   4   8      133.26      136.23      5.07 o 
   4   4   8      228.99      231.59      7.03 o 
   5   4   8        4.88        3.43      1.71 o 
   6   4   8      112.42      127.54      9.54 o 
   7   4   8        6.91       12.61      4.53 o 
   8   4   8       25.54       25.46      5.99 o 
   9   4   8      296.12      282.96     16.84 o 
  10   4   8        1.01       -0.32      5.45 o 
  11   4   8        8.49       16.97      7.00 o 
  12   4   8        2.72        8.73      8.34 o 
  13   4   8        1.55        7.96      6.68 o 
  14   4   8        1.57       -4.27      9.37 o 
   1   5   8       54.24       68.88      4.80 o 
   2   5   8      167.26      174.86      8.67 o 
   3   5   8      136.81      132.19      5.21 o 
   4   5   8      149.71      133.94      7.34 o 
   5   5   8       99.00       86.05      6.30 o 
   6   5   8      617.99      549.44     28.59 o 
   7   5   8       72.38       81.45      7.41 o 
   8   5   8       46.18       38.61      7.39 o 
   9   5   8        5.52        9.12      7.51 o 
  10   5   8        3.31       20.81     12.26 o 
  11   5   8        0.45        7.03      4.71 o 
  12   5   8        2.81       13.95      7.91 o 
  13   5   8        2.64        8.52      6.12 o 
  14   5   8        0.45        3.31      8.27 o 
   0   6   8       60.67       64.17      6.49 o 
   1   6   8        0.86        0.40      2.02 o 
   2   6   8      278.87      270.51     10.57 o 
   3   6   8       87.87       89.61      3.45 o 
   4   6   8      735.50      692.01     21.90 o 
   5   6   8       51.15       39.72      6.31 o 
   6   6   8       96.18       86.36     11.65 o 
   7   6   8        0.40        7.11      5.45 o 
   8   6   8      109.34      119.49     12.99 o 
   9   6   8        4.03       11.93      5.01 o 
  10   6   8        2.68        1.39     23.63 o 
  11   6   8        0.26       -5.89      5.89 o 
  12   6   8        5.87       23.52      9.51 o 
  13   6   8        0.23        8.96     11.16 o 
   1   7   8        0.23        2.80      2.46 o 
   2   7   8        0.14       -0.48      1.84 o 
   3   7   8        0.20       -0.70      5.56 o 
   4   7   8       78.60       75.93      9.75 o 
   5   7   8        5.21       19.78      7.55 o 
   6   7   8      294.33      309.79     22.66 o 
   7   7   8      131.26      122.78     15.26 o 
   8   7   8        0.95       16.96     10.06 o 
   9   7   8        4.18        8.11     21.63 o 
  10   7   8        0.01        2.18      6.66 o 
  11   7   8        2.64       11.02      6.80 o 
  12   7   8        1.11       -9.10      9.10 o 
   0   8   8       54.98       58.29     16.12 o 
   1   8   8        1.77       10.18      6.02 o 
   2   8   8        3.99       13.98      6.01 o 
   3   8   8      128.95      137.67     13.77 o 
   4   8   8        3.31       16.87      7.25 o 
   5   8   8       58.93       62.63      9.85 o 
   6   8   8        3.68        4.88      4.91 o 
   7   8   8        0.18        7.42     14.33 o 
   8   8   8       18.84       17.20     10.06 o 
   9   8   8        5.48       28.52     12.81 o 
  10   8   8        0.01        7.95     13.43 o 
  11   8   8        1.41       -0.55     10.20 o 
   1   9   8       48.06       71.64     14.09 o 
   2   9   8       57.46       61.31     13.12 o 
   3   9   8        6.32       16.76      9.82 o 
   4   9   8       12.60        6.08      5.99 o 
   5   9   8       32.40       31.64      7.78 o 
   6   9   8        0.53        8.86      8.89 o 
   7   9   8        8.04       20.73      8.36 o 
   8   9   8        0.03       -5.88      5.88 o 
   9   9   8       10.31       11.99     12.68 o 
  10   9   8       25.52       31.83     15.29 o 
   0  10   8       69.46       79.37     21.77 o 
   1  10   8       10.91       18.95     10.25 o 
   2  10   8        0.62        5.29      7.57 o 
   3  10   8       23.06       13.72      6.85 o 
   4  10   8        7.03       10.62      5.34 o 
   5  10   8        0.22        0.51      4.82 o 
   6  10   8        0.02       -5.37      8.14 o 
   7  10   8        7.75        4.41      6.73 o 
   8  10   8       35.67       31.55     13.50 o 
   9  10   8        6.52        4.13      8.41 o 
   1  11   8        5.79        6.49      8.70 o 
   2  11   8        4.96        0.27      7.92 o 
   3  11   8        9.84       24.84     10.34 o 
   4  11   8        5.42       15.33     10.16 o 
   5  11   8        3.77        0.29      6.20 o 
   6  11   8       21.51        6.49     10.75 o 
   7  11   8        4.03       27.83     12.40 o 
   1   1   9      649.29      648.76     12.97 o 
   2   1   9       64.78       68.07      5.29 o 
   3   1   9       15.96       12.09      1.35 o 
   4   1   9      641.86      781.73     12.42 o 
   5   1   9      479.61      504.27     12.19 o 
   6   1   9      150.71      162.34      7.19 o 
   7   1   9      114.68      122.34      4.97 o 
   8   1   9       23.57       21.39      2.44 o 
   9   1   9       12.89       15.80      2.84 o 
  10   1   9       27.81       24.19      4.95 o 
  11   1   9        1.37        9.28      4.08 o 
  12   1   9       10.59        6.69      5.09 o 
  13   1   9        4.19       12.01      6.61 o 
  14   1   9        0.02        3.99     13.37 o 
  15   1   9        0.02        2.89     17.91 o 
   0   2   9       12.54       11.02      5.24 o 
   1   2   9     1690.23     1722.46     24.07 o 
   2   2   9     1357.90     1430.83     16.94 o 
   3   2   9      357.74      353.69      6.91 o 
   4   2   9      212.40      220.99      6.34 o 
   5   2   9       95.87      116.31      4.25 o 
   6   2   9        8.17        8.77      1.31 o 
   7   2   9        6.62        8.76      1.55 o 
   8   2   9       28.98       24.49      2.31 o 
   9   2   9       11.42       25.79      6.27 o 
  10   2   9       26.40       22.15      5.95 o 
  11   2   9        7.33       17.56      6.67 o 
  12   2   9        1.71        1.72      4.13 o 
  13   2   9        0.04       -5.67      5.67 o 
  14   2   9       13.64        0.96      7.72 o 
  15   2   9        0.01        3.58      9.65 o 
   1   3   9      797.57      801.68     15.96 o 
   2   3   9      465.04      491.20     12.26 o 
   3   3   9     1248.24     1284.22     16.90 o 
   4   3   9      431.75      433.07      9.65 o 
   5   3   9       51.26       45.29      3.12 o 
   6   3   9        2.57        1.11      1.23 o 
   7   3   9        8.07        5.22      2.32 o 
   8   3   9      288.85      277.25      8.90 o 
   9   3   9       32.67       34.05      4.94 o 
  10   3   9       23.86       20.24      7.61 o 
  11   3   9        0.07       -1.03      4.07 o 
  12   3   9        6.63       12.54      5.36 o 
  13   3   9        9.07        9.57      5.32 o 
  14   3   9        0.59        1.24      7.58 o 
   0   4   9      284.50      268.07     13.49 o 
   1   4   9      892.54      897.88     18.06 o 
   2   4   9        5.42        8.77      2.11 o 
   3   4   9      168.28      152.45      5.59 o 
   4   4   9        0.08        1.12      1.71 o 
   5   4   9        0.66        3.45      1.69 o 
   6   4   9      327.43      331.06     14.94 o 
   7   4   9        3.88        6.62      2.92 o 
   8   4   9      217.04      206.22     14.06 o 
   9   4   9        1.39        3.21      3.61 o 
  10   4   9       21.61       19.21      6.49 o 
  11   4   9       63.88       62.30     13.16 o 
  12   4   9        0.39        3.90      7.92 o 
  13   4   9        0.06        4.29      5.53 o 
  14   4   9        1.22      -10.75     10.75 o 
   1   5   9       30.11       33.28      4.37 o 
   2   5   9       38.10       43.00      4.54 o 
   3   5   9       26.79       36.50      3.14 o 
   4   5   9      135.43      149.09      5.56 o 
   5   5   9      228.57      222.11     10.39 o 
   6   5   9      716.66      658.08     28.12 o 
   7   5   9        5.31        5.73      3.65 o 
   8   5   9      111.99      101.40     11.43 o 
   9   5   9       44.69       34.73      7.08 o 
  10   5   9       15.49        3.44      9.09 o 
  11   5   9        0.14       -0.88      4.72 o 
  12   5   9        2.33       19.72      7.62 o 
  13   5   9        0.58        6.02      6.75 o 
   0   6   9       49.06       57.93      8.54 o 
   1   6   9       26.81       28.22      3.30 o 
   2   6   9        9.69       14.04      3.27 o 
   3   6   9      316.77      308.09     11.60 o 
   4   6   9     2058.11     1945.86     28.90 o 
   5   6   9      106.40       86.26      6.01 o 
   6   6   9       45.76       53.29      6.08 o 
   7   6   9       92.94      113.53     13.30 o 
   8   6   9      221.95      192.77     16.35 o 
   9   6   9       10.86        3.42      6.11 o 
  10   6   9        5.23        2.32      5.99 o 
  11   6   9       23.15       28.57     10.02 o 
  12   6   9        5.77       -0.69      4.95 o 
  13   6   9        0.32      -10.33     10.33 o 
   1   7   9       95.88       85.78      5.92 o 
   2   7   9      365.82      344.44     11.15 o 
   3   7   9        1.87        9.28      3.63 o 
   4   7   9        8.10       21.65      6.82 o 
   5   7   9      579.31      564.40     24.47 o 
   6   7   9     1479.33     1470.34     49.33 o 
   7   7   9      206.22      183.59     17.53 o 
   8   7   9       40.66       37.02      8.47 o 
   9   7   9       14.79        9.57      6.32 o 
  10   7   9       17.76       43.29     11.65 o 
  11   7   9        1.52        3.59     11.99 o 
  12   7   9        6.77       19.29     11.16 o 
   0   8   9       88.60       89.56     18.88 o 
   1   8   9        0.18        3.07      5.78 o 
   2   8   9       80.08       93.65     11.44 o 
   3   8   9      342.56      356.11     26.10 o 
   4   8   9      804.58      798.30     31.27 o 
   5   8   9      110.37      104.97     12.63 o 
   6   8   9       28.73       29.66      9.92 o 
   7   8   9        7.41       19.94      7.99 o 
   8   8   9       35.35       30.48      8.94 o 
   9   8   9        9.33        4.96      9.51 o 
  10   8   9        2.13       -7.93      7.93 o 
  11   8   9        1.01        6.20      9.51 o 
   1   9   9       48.28       65.15     14.26 o 
   2   9   9       86.80       73.54     13.71 o 
   3   9   9       13.39        6.65      4.98 o 
   4   9   9       39.40       44.55      9.46 o 
   5   9   9        7.11        0.89      6.32 o 
   6   9   9       41.41       22.27      9.25 o 
   7   9   9       10.61       15.64      9.65 o 
   8   9   9       13.97       -3.17     11.30 o 
   9   9   9        0.02       -2.07      9.65 o 
  10   9   9        0.90       -9.37     11.71 o 
   0  10   9        0.92        6.48     10.89 o 
   1  10   9        7.69       30.18     11.49 o 
   2  10   9       12.03       23.56     17.43 o 
   3  10   9        2.05       -3.06      8.20 o 
   4  10   9        4.88       -0.91      5.19 o 
   5  10   9        0.04       -5.30      6.48 o 
   6  10   9        1.41       12.59     12.95 o 
   7  10   9        0.06       -4.74     17.64 o 
   8  10   9        2.11        4.27      9.09 o 
   9  10   9        1.61       19.15     13.92 o 
   1  11   9        8.55       33.11     11.26 o 
   2  11   9       20.50       47.30     14.30 o 
   3  11   9        0.15       -2.24      9.65 o 
   4  11   9        0.16        8.13     10.75 o 
   5  11   9        4.99       27.01     17.78 o 
   6  11   9        9.08       46.02     17.50 o 
   0   0  10    20315.05    19559.20    112.30 o 
   1   0  10      220.31      233.54      7.33 o 
   2   0  10       68.60       59.49      9.16 o 
   3   0  10      255.29      275.25     13.56 o 
   4   0  10      605.85      606.81     30.28 o 
   5   0  10        0.04       -1.58      1.63 o 
   6   0  10       36.11       50.16      7.44 o 
   7   0  10        1.42        7.73      3.29 o 
   8   0  10       26.46       21.82     10.82 o 
   9   0  10       42.00       34.81      7.01 o 
  10   0  10       16.66       24.05      6.45 o 
  11   0  10        0.00        2.54      6.48 o 
  12   0  10        0.90       -0.42      4.27 o 
  13   0  10       16.00       39.68     16.40 o 
  14   0  10        1.60       -5.79     11.71 o 
  15   0  10        0.01       16.12     15.43 o 
   1   1  10      345.29      392.62      9.14 o 
   2   1  10     1875.84     1891.25     27.05 o 
   3   1  10        2.34        3.52      1.02 o 
   4   1  10       13.03       16.25      2.08 o 
   5   1  10       13.84       19.91      2.67 o 
   6   1  10      172.85      192.52      8.32 o 
   7   1  10        2.50        2.96      1.90 o 
   8   1  10       41.58       42.63      5.02 o 
   9   1  10        1.66        1.30      2.17 o 
  10   1  10        3.30        5.98      3.13 o 
  11   1  10        7.35       12.88      3.92 o 
  12   1  10        0.90        3.91      4.76 o 
  13   1  10        0.00        4.27      7.09 o 
  14   1  10        0.14        1.10      5.60 o 
  15   1  10       11.85        3.86     10.33 o 
   0   2  10      332.99      315.82     19.29 o 
   1   2  10      135.02      131.62      7.15 o 
   2   2  10      846.00      831.33     13.78 o 
   3   2  10        0.00        1.47      0.89 o 
   4   2  10      729.66      704.79     12.61 o 
   5   2  10        4.42        2.75      1.61 o 
   6   2  10        0.42        2.35      2.12 o 
   7   2  10       16.30        7.27      2.95 o 
   8   2  10      203.07      190.92      9.30 o 
   9   2  10      140.68      129.14     11.85 o 
  10   2  10       49.10       47.16      7.83 o 
  11   2  10        2.05        4.28      4.72 o 
  12   2  10        2.66        9.02      8.47 o 
  13   2  10       28.94       10.89     10.33 o 
  14   2  10        4.51        6.61     10.75 o 
   1   3  10      344.52      377.13     11.16 o 
   2   3  10      499.17      543.84     13.25 o 
   3   3  10        8.02        7.52      1.98 o 
   4   3  10      335.72      329.50      7.70 o 
   5   3  10       13.92        9.76      1.84 o 
   6   3  10        7.34        7.29      1.64 o 
   7   3  10       43.89       38.04      3.14 o 
   8   3  10       77.18       71.88      4.42 o 
   9   3  10       18.24       14.27      3.75 o 
  10   3  10      191.40      174.97     17.71 o 
  11   3  10      137.69      112.15     15.18 o 
  12   3  10        0.21        3.33     13.02 o 
  13   3  10        3.64        1.23      6.34 o 
  14   3  10       11.81        7.85      8.27 o 
   0   4  10      419.95      428.33     19.64 o 
   1   4  10      166.10      158.40      7.94 o 
   2   4  10      599.49      620.25     15.44 o 
   3   4  10      310.92      312.92      8.31 o 
   4   4  10        0.27        3.51      1.34 o 
   5   4  10        9.26       13.19      2.21 o 
   6   4  10       86.27       85.41      5.23 o 
   7   4  10        0.03       -0.24      2.28 o 
   8   4  10      385.81      349.65     17.80 o 
   9   4  10       51.69       50.09      7.04 o 
  10   4  10       12.17        3.13      4.82 o 
  11   4  10       28.43       35.41      9.61 o 
  12   4  10        5.83        6.24      8.34 o 
  13   4  10        4.63       -0.60      7.43 o 
  14   4  10        6.30       21.77     13.92 o 
   1   5  10      303.82      308.04     13.88 o 
   2   5  10        0.45        0.09      2.16 o 
   3   5  10        4.82        3.00      2.02 o 
   4   5  10       37.13       31.07      3.04 o 
   5   5  10      239.81      227.10      7.09 o 
   6   5  10      416.58      407.90     12.68 o 
   7   5  10        1.11        4.97      4.36 o 
   8   5  10      197.78      148.23     13.59 o 
   9   5  10       16.50       14.19     10.75 o 
  10   5  10        0.12        7.99     11.57 o 
  11   5  10        4.29       -1.71      6.34 o 
  12   5  10       25.62       24.31      8.82 o 
  13   5  10        0.30        0.19      7.23 o 
   0   6  10        0.11        2.70      6.27 o 
   1   6  10       88.52       94.90      7.37 o 
   2   6  10       45.06       47.36      4.87 o 
   3   6  10      406.53      381.32      9.93 o 
   4   6  10      367.25      366.16     12.30 o 
   5   6  10       61.40       65.85      5.51 o 
   6   6  10      166.97      148.72      7.84 o 
   7   6  10       35.57       33.21      9.23 o 
   8   6  10       11.22       12.76      5.64 o 
   9   6  10        5.79       -1.65      7.58 o 
  10   6  10        9.69       13.48      7.23 o 
  11   6  10        0.32       -0.49      8.82 o 
  12   6  10        0.06        7.88      5.77 o 
  13   6  10       11.82       10.47      7.85 o 
   1   7  10        6.64       12.47      3.68 o 
   2   7  10       74.98       72.77      5.42 o 
   3   7  10      208.57      192.20      8.90 o 
   4   7  10      155.38      165.20      9.02 o 
   5   7  10        0.01       28.05      7.06 o 
   6   7  10       64.69       84.45     11.24 o 
   7   7  10        8.87       17.80      7.19 o 
   8   7  10       18.23       28.30      8.12 o 
   9   7  10        0.00        6.75      5.36 o 
  10   7  10        1.89        7.19      7.88 o 
  11   7  10        2.08        8.96      6.68 o 
  12   7  10        6.40        8.96      9.78 o 
   0   8  10       35.56       26.46     11.57 o 
   1   8  10      137.45      149.59     28.39 o 
   2   8  10      520.23      561.16     35.07 o 
   3   8  10      207.09      237.06     17.80 o 
   4   8  10       29.15       36.08      8.50 o 
   5   8  10      118.32      135.93     13.57 o 
   6   8  10       10.73        7.75      5.90 o 
   7   8  10       10.85        9.38      4.99 o 
   8   8  10        8.15       12.09      6.47 o 
   9   8  10        0.07        8.17      5.71 o 
  10   8  10       74.18       87.37     15.95 o 
  11   8  10       10.08       39.55     16.40 o 
   1   9  10      410.13      399.86     29.76 o 
   2   9  10       17.98       20.39      7.42 o 
   3   9  10      178.73      174.58     19.89 o 
   4   9  10      223.54      239.31     18.84 o 
   5   9  10       33.23       43.61      8.57 o 
   6   9  10        1.20       12.12      8.34 o 
   7   9  10        1.55        7.48     11.99 o 
   8   9  10      215.65      218.68     34.03 o 
   9   9  10       16.01       17.50     14.33 o 
  10   9  10        7.65       18.19     11.02 o 
   0  10  10       23.18       28.11     18.60 o 
   1  10  10      373.31      356.65     30.44 o 
   2  10  10      167.95      158.95     20.80 o 
   3  10  10       57.30       43.82     11.45 o 
   4  10  10        0.24        5.30      6.56 o 
   5  10  10        1.86        1.91      6.22 o 
   6  10  10       21.75       27.42     14.19 o 
   7  10  10        0.02       -3.86      9.51 o 
   8  10  10        0.33        3.58     10.20 o 
   1  11  10       93.09       94.13     17.23 o 
   2  11  10        3.16       31.05     12.42 o 
   3  11  10       21.99       31.79     11.10 o 
   4  11  10       18.58       23.24     11.09 o 
   5  11  10        6.86        4.27     10.06 o 
   1   1  11      110.38      125.53      4.89 o 
   2   1  11       39.74       41.36      3.84 o 
   3   1  11      271.63      282.83      6.04 o 
   4   1  11      128.60      124.48      5.65 o 
   5   1  11      342.20      364.61     14.27 o 
   6   1  11      187.58      204.39      9.47 o 
   7   1  11       74.71       76.00      4.96 o 
   8   1  11      176.13      177.43      8.22 o 
   9   1  11       14.68       12.96      3.00 o 
  10   1  11        2.02        6.47      2.87 o 
  11   1  11        8.84       12.15      3.56 o 
  12   1  11       50.41       45.01      8.48 o 
  13   1  11        2.14        0.96      5.91 o 
  14   1  11        0.33        4.85      6.32 o 
  15   1  11        2.19       27.70     15.85 o 
   0   2  11      577.94      629.44     28.11 o 
   1   2  11      710.73      740.22     17.41 o 
   2   2  11     2256.38     2170.53     25.16 o 
   3   2  11      999.49     1089.83     15.57 o 
   4   2  11       34.45       44.99      2.69 o 
   5   2  11      749.21      769.97     15.86 o 
   6   2  11      310.62      297.86     13.44 o 
   7   2  11        0.16        1.91      2.81 o 
   8   2  11       20.83       27.39      5.96 o 
   9   2  11        3.99        1.91      2.99 o 
  10   2  11        4.16       -0.44      4.00 o 
  11   2  11       16.67       20.19      7.10 o 
  12   2  11        4.21       -1.84      6.55 o 
  13   2  11        0.25       -5.10     10.20 o 
  14   2  11        0.07       -2.89      8.96 o 
   1   3  11       65.88       57.06      5.26 o 
   2   3  11      921.30      956.61     18.01 o 
   3   3  11       43.70       48.40      4.09 o 
   4   3  11       52.43       57.90      3.60 o 
   5   3  11       12.92       14.21      2.32 o 
   6   3  11       43.48       39.10      3.91 o 
   7   3  11      239.95      244.86      9.27 o 
   8   3  11       71.27       91.91     18.19 o 
   9   3  11        9.30        7.54      5.61 o 
  10   3  11       16.71       36.23      8.57 o 
  11   3  11        6.74       22.35      8.27 o 
  12   3  11        1.08       -5.42     11.78 o 
  13   3  11        0.76        3.44     10.75 o 
  14   3  11        0.28       10.61     12.26 o 
   0   4  11     1093.46     1125.65     29.37 o 
   1   4  11        9.70       14.75      3.11 o 
   2   4  11      675.22      678.71     16.49 o 
   3   4  11       95.44      104.34      5.51 o 
   4   4  11        0.11        3.18      1.91 o 
   5   4  11       20.79       15.42      2.40 o 
   6   4  11        5.07        7.68      2.04 o 
   7   4  11       18.26       18.96      5.83 o 
   8   4  11        7.39        9.54      3.41 o 
   9   4  11      117.88      125.94     23.84 o 
  10   4  11       22.20       30.18      8.27 o 
  11   4  11        2.02        4.12      7.44 o 
  12   4  11        0.30       -2.31      5.79 o 
  13   4  11        0.33       11.64     10.61 o 
   1   5  11        3.72        6.12      3.77 o 
   2   5  11        1.98        4.74      2.27 o 
   3   5  11       58.55       64.15      5.07 o 
   4   5  11      211.58      202.15      7.62 o 
   5   5  11       96.70       98.93      5.21 o 
   6   5  11       29.23       36.66      3.75 o 
   7   5  11       21.49       27.71      6.55 o 
   8   5  11       12.94       23.70      7.92 o 
   9   5  11       12.00       14.19     12.26 o 
  10   5  11        0.01       -4.13      8.96 o 
  11   5  11        5.76        5.46     12.26 o 
  12   5  11       23.30       25.10      9.20 o 
  13   5  11        0.12        3.99      5.61 o 
   0   6  11      102.03       89.32     21.63 o 
   1   6  11        5.25        4.28      2.20 o 
   2   6  11        2.66        5.74      3.08 o 
   3   6  11       34.85       33.02      3.08 o 
   4   6  11       35.57       33.16      3.05 o 
   5   6  11      117.33       92.47      6.88 o 
   6   6  11       25.68       18.38      3.59 o 
   7   6  11       10.04       21.22      7.99 o 
   8   6  11        0.05       -4.20      4.20 o 
   9   6  11        1.22       10.89     10.75 o 
  10   6  11       10.03        9.09      8.96 o 
  11   6  11        4.49       12.01      6.96 o 
  12   6  11        2.24        3.93      4.12 o 
  13   6  11       21.20       11.02     10.20 o 
   1   7  11        4.68        4.72      3.15 o 
   2   7  11        6.44        7.32      2.98 o 
   3   7  11       38.28       31.94      3.76 o 
   4   7  11      137.85      135.12      8.58 o 
   5   7  11        2.75        2.65      6.68 o 
   6   7  11       10.57       13.60      6.41 o 
   7   7  11       67.40       58.53     10.76 o 
   8   7  11        0.87       -4.58      5.28 o 
   9   7  11       10.35       13.50      8.11 o 
  10   7  11        4.97       19.98     12.06 o 
  11   7  11        4.78       15.84      9.37 o 
  12   7  11        0.91       -0.53      5.79 o 
   0   8  11        6.36       12.95     10.61 o 
   1   8  11        0.00        4.85      9.65 o 
   2   8  11       17.64       24.28     10.54 o 
   3   8  11        6.63       11.73      9.92 o 
   4   8  11       30.50       43.79      8.16 o 
   5   8  11      121.62      120.62     12.81 o 
   6   8  11        4.28       -0.68      4.22 o 
   7   8  11        0.03        9.00      6.34 o 
   8   8  11        0.04        3.72      8.82 o 
   9   8  11        0.02        2.73      6.96 o 
  10   8  11        2.90       10.59      8.76 o 
  11   8  11        1.00       18.05     13.64 o 
   1   9  11        2.13       32.39     11.79 o 
   2   9  11       56.57       79.54     14.80 o 
   3   9  11       62.82       68.61     14.24 o 
   4   9  11       20.56       48.66     12.26 o 
   5   9  11        6.15       11.75      7.41 o 
   6   9  11       12.46       20.09      8.71 o 
   7   9  11        0.50       14.39      7.36 o 
   8   9  11       25.56       38.31     18.19 o 
   9   9  11        2.90        4.46      7.72 o 
  10   9  11       10.19        5.37      9.92 o 
   0  10  11      291.07      330.84     40.92 o 
   1  10  11       30.03       46.88     13.35 o 
   2  10  11       25.78       56.27     13.95 o 
   3  10  11        0.15       -6.30     12.19 o 
   4  10  11       26.40       44.64     12.47 o 
   5  10  11        0.08        8.32      7.10 o 
   6  10  11        3.80      -10.33     10.33 o 
   7  10  11       23.31       -1.38     10.06 o 
   8  10  11       12.25       34.86     17.09 o 
   1  11  11        7.23       27.86     11.19 o 
   2  11  11      148.43      139.23     20.42 o 
   3  11  11        2.53       21.99     18.88 o 
   4  11  11        0.68       -3.04      5.81 o 
   5  11  11        3.53       38.58     19.02 o 
   0   0  12     1965.94     1890.79     38.31 o 
   1   0  12      570.19      621.10     13.16 o 
   2   0  12       69.66       84.73      7.92 o 
   3   0  12      703.63      803.35     24.40 o 
   4   0  12      575.05      661.82     32.79 o 
   5   0  12      149.65      205.59     13.16 o 
   6   0  12      210.59      214.11     13.64 o 
   7   0  12      135.69      129.97      9.02 o 
   8   0  12       59.78       47.95      8.54 o 
   9   0  12      186.28      180.30     14.52 o 
  10   0  12       13.82       11.70      5.54 o 
  11   0  12       13.01       18.85      6.22 o 
  12   0  12       35.78       36.93     12.81 o 
  13   0  12        0.15        3.44      7.58 o 
  14   0  12       12.96       19.02     11.57 o 
  15   0  12       12.98        9.65      9.78 o 
   1   1  12      292.81      327.94      7.50 o 
   2   1  12      175.14      209.86      8.44 o 
   3   1  12       41.06       32.46      2.80 o 
   4   1  12      572.55      633.36     12.95 o 
   5   1  12       23.87       22.05      4.20 o 
   6   1  12        0.28        2.52      1.81 o 
   7   1  12        4.14        2.08      1.62 o 
   8   1  12        1.99        3.92      2.17 o 
   9   1  12       12.20       11.34      2.84 o 
  10   1  12        7.18        5.97      2.60 o 
  11   1  12       12.69       22.91      5.80 o 
  12   1  12        0.82       -0.57     11.78 o 
  13   1  12       18.20       11.54     12.06 o 
  14   1  12       38.05       33.95     12.05 o 
   0   2  12     5520.92     5747.67     55.29 o 
   1   2  12      287.53      323.00     11.86 o 
   2   2  12     2656.52     2740.07     29.06 o 
   3   2  12      139.63      128.21      6.23 o 
   4   2  12       43.76       36.44      3.08 o 
   5   2  12        2.96        7.01      2.63 o 
   6   2  12        1.34        4.49      2.47 o 
   7   2  12       21.16       31.45      6.23 o 
   8   2  12       42.36       43.59      5.19 o 
   9   2  12        0.71        6.61      3.65 o 
  10   2  12        6.04        2.93      6.27 o 
  11   2  12        0.02        6.04      4.93 o 
  12   2  12       22.57       29.09      8.47 o 
  13   2  12       20.22        5.93      9.51 o 
  14   2  12       11.92       14.61     11.99 o 
   1   3  12      400.99      443.86     14.74 o 
   2   3  12     1129.12     1103.13     19.77 o 
   3   3  12     1464.61     1556.57     22.87 o 
   4   3  12      776.20      816.69     13.08 o 
   5   3  12        0.18       -0.02      1.38 o 
   6   3  12      151.90      130.03      6.95 o 
   7   3  12       12.29       16.43      2.77 o 
   8   3  12      189.72      187.12     26.87 o 
   9   3  12       18.55        8.13      8.13 o 
  10   3  12       18.06       23.55      8.68 o 
  11   3  12       94.07      112.25     15.18 o 
  12   3  12       14.12       11.24      4.89 o 
  13   3  12        0.46       19.15     12.54 o 
  14   3  12        5.10       16.26     13.23 o 
   0   4  12      680.31      691.08     23.87 o 
   1   4  12     3848.94     3820.25     46.65 o 
   2   4  12      319.80      352.75     12.26 o 
   3   4  12       29.62       28.00      3.48 o 
   4   4  12        6.23        9.48      2.36 o 
   5   4  12       17.09       15.46      2.54 o 
   6   4  12       57.24       49.63      4.23 o 
   7   4  12        0.21       -0.32      3.20 o 
   8   4  12        9.20       -4.00      7.30 o 
   9   4  12       60.81       70.14     19.29 o 
  10   4  12       39.83       27.68      8.55 o 
  11   4  12       12.58       14.51      7.00 o 
  12   4  12       10.82       14.22      7.64 o 
  13   4  12       29.44       25.77     13.64 o 
   1   5  12      881.86      912.30     24.43 o 
   2   5  12        0.24        4.28      3.33 o 
   3   5  12      280.06      279.78     10.56 o 
   4   5  12      174.03      156.64      7.68 o 
   5   5  12       36.31       38.94      4.20 o 
   6   5  12        3.41        6.67      2.64 o 
   7   5  12       29.46       19.00      5.49 o 
   8   5  12       75.46       90.39     20.12 o 
   9   5  12       12.75       12.54      9.78 o 
  10   5  12        9.86        6.61     10.06 o 
  11   5  12       40.52       46.47     10.42 o 
  12   5  12        3.37       13.72      6.87 o 
  13   5  12        0.46        0.83     10.33 o 
   0   6  12        0.34        6.49      5.64 o 
   1   6  12       87.35       99.25      7.84 o 
   2   6  12      431.80      429.62     15.82 o 
   3   6  12       66.33       55.49      4.62 o 
   4   6  12        2.23        2.28      2.05 o 
   5   6  12        8.71        9.66      3.98 o 
   6   6  12       89.96       97.42      7.70 o 
   7   6  12        8.95       22.74      9.09 o 
   8   6  12        0.12        3.96      5.00 o 
   9   6  12       28.62       29.07     13.37 o 
  10   6  12        1.16       15.43     12.81 o 
  11   6  12        4.95       11.44     12.68 o 
  12   6  12       23.13       38.23      9.33 o 
  13   6  12        0.78       -4.41      7.72 o 
   1   7  12        2.16        4.86      3.03 o 
   2   7  12       20.38       17.42      4.28 o 
   3   7  12        0.67        0.68      3.02 o 
   4   7  12      107.59      106.44      8.80 o 
   5   7  12       32.52       21.03      4.94 o 
   6   7  12        2.89        1.70      3.64 o 
   7   7  12        0.23       10.70      5.55 o 
   8   7  12        6.76        7.75      3.71 o 
   9   7  12        0.04        9.76      7.67 o 
  10   7  12        4.87        5.22      5.79 o 
  11   7  12       21.06       34.65     10.84 o 
  12   7  12        1.76       18.02      9.26 o 
   0   8  12       94.90       96.00     11.88 o 
   1   8  12       16.25       13.95      4.83 o 
   2   8  12        3.39        4.10      3.93 o 
   3   8  12       79.14       76.82     13.38 o 
   4   8  12        4.78        2.20      7.99 o 
   5   8  12        0.22       11.10      6.96 o 
   6   8  12        5.29       21.62      8.16 o 
   7   8  12       13.28       19.84     13.09 o 
   8   8  12        0.29       -8.54      8.82 o 
   9   8  12       82.47       99.65     17.15 o 
  10   8  12       51.23       59.90     14.40 o 
  11   8  12        0.15       10.75     11.30 o 
   1   9  12      162.10      179.90     20.49 o 
   2   9  12       47.67       67.30     13.27 o 
   3   9  12       12.47       13.90      8.10 o 
   4   9  12        6.87       17.92      8.38 o 
   5   9  12        9.86        6.53      9.58 o 
   6   9  12        1.11        1.90      7.99 o 
   7   9  12       45.47       59.53     17.91 o 
   8   9  12      109.76      154.60     29.21 o 
   9   9  12       13.83       23.44      9.28 o 
  10   9  12        0.84       -9.09     12.54 o 
   0  10  12        8.91       75.65     23.56 o 
   1  10  12      119.25      124.69     29.76 o 
   2  10  12       92.69      110.18     17.78 o 
   3  10  12       16.72       22.32      8.47 o 
   4  10  12        0.18       -5.56      8.00 o 
   5  10  12        6.94       -0.93      6.80 o 
   6  10  12       15.35       33.35     17.91 o 
   7  10  12       17.31        1.65     11.99 o 
   8  10  12        0.00       30.04     16.95 o 
   1  11  12       18.75       35.75     11.77 o 
   2  11  12        9.49       22.04     10.72 o 
   3  11  12       10.85       10.08      8.49 o 
   4  11  12       65.53       83.56     15.74 o 
   5  11  12       16.45       19.20     10.16 o 
   1   1  13       28.51       25.30      2.64 o 
   2   1  13       40.26       42.40      4.34 o 
   3   1  13       72.75       66.84      5.36 o 
   4   1  13       90.11       92.43      5.25 o 
   5   1  13      161.18      188.44     10.80 o 
   6   1  13       33.08       37.08      6.57 o 
   7   1  13      111.22      108.75      5.67 o 
   8   1  13       33.04       31.51      3.60 o 
   9   1  13        7.30       11.04      2.92 o 
  10   1  13       22.77       21.75      5.08 o 
  11   1  13       29.68       18.80      5.13 o 
  12   1  13        5.65       20.70      7.58 o 
  13   1  13        7.05        7.27      6.18 o 
  14   1  13        7.60       16.10      7.87 o 
   0   2  13      182.49      200.87     14.33 o 
   1   2  13       50.01       61.77      4.81 o 
   2   2  13      261.10      264.71      6.44 o 
   3   2  13      832.96      872.81     15.69 o 
   4   2  13      247.13      277.92      8.63 o 
   5   2  13       77.17       86.80      5.70 o 
   6   2  13       70.56       77.19      7.96 o 
   7   2  13       33.21       28.70      5.83 o 
   8   2  13        6.64        8.71      3.08 o 
   9   2  13       62.70       54.73      9.30 o 
  10   2  13       19.22       19.16      6.39 o 
  11   2  13       20.72       27.48      7.87 o 
  12   2  13        2.41        1.24      8.96 o 
  13   2  13        0.86      -10.20     10.20 o 
  14   2  13        2.09      -10.61     10.61 o 
   1   3  13     2381.22     2479.82     35.41 o 
   2   3  13     1089.98     1125.57     20.46 o 
   3   3  13       55.94       53.92      4.23 o 
   4   3  13      100.37      111.12      4.88 o 
   5   3  13       20.57       21.43      2.40 o 
   6   3  13       15.36       12.43      2.18 o 
   7   3  13       15.80       13.49      3.38 o 
   8   3  13       37.84       29.06      5.73 o 
   9   3  13        0.65       -5.24      7.72 o 
  10   3  13       13.09       19.09      6.88 o 
  11   3  13        1.56        0.63      3.92 o 
  12   3  13        1.34       -2.85     10.13 o 
  13   3  13        7.94       33.48     17.09 o 
  14   3  13        4.68       54.15     19.43 o 
   0   4  13     5866.56     5785.60     70.15 o 
   1   4  13      250.64      247.06     12.52 o 
   2   4  13       16.23       16.95      3.36 o 
   3   4  13      896.18      940.66     17.25 o 
   4   4  13        1.46        6.18      2.24 o 
   5   4  13       11.05        8.81      1.93 o 
   6   4  13       31.93       26.01      3.31 o 
   7   4  13        7.96        5.13      3.12 o 
   8   4  13        1.29       11.57      8.68 o 
   9   4  13        0.93        3.72      7.58 o 
  10   4  13        4.08        6.34     10.20 o 
  11   4  13        3.03        6.90      4.96 o 
  12   4  13       53.02       39.21     10.57 o 
  13   4  13        1.62       16.12     11.16 o 
   1   5  13       81.16       76.66      7.04 o 
   2   5  13     1472.50     1486.31     31.66 o 
   3   5  13        0.57        7.51      2.80 o 
   4   5  13       67.41       60.53      5.17 o 
   5   5  13      151.65      141.62      7.62 o 
   6   5  13      154.55      146.60      6.50 o 
   7   5  13       34.57       35.27     14.19 o 
   8   5  13       10.42       27.42     13.23 o 
   9   5  13        4.42       13.09     12.40 o 
  10   5  13      116.46      136.14     26.32 o 
  11   5  13        6.79       18.81     11.09 o 
  12   5  13       17.06       29.16      9.15 o 
  13   5  13       21.11        3.31      8.41 o 
   0   6  13     1136.19     1103.07     36.38 o 
   1   6  13        0.86        4.81      2.80 o 
   2   6  13       93.16      104.64      8.17 o 
   3   6  13       70.65       84.47     10.36 o 
   4   6  13        7.67        5.31      2.47 o 
   5   6  13       89.07       70.41      5.35 o 
   6   6  13       15.34       15.46      4.46 o 
   7   6  13       51.55       56.22     16.67 o 
   8   6  13        6.13       14.74      8.82 o 
   9   6  13        5.81        2.34      6.48 o 
  10   6  13       11.41       18.60     12.40 o 
  11   6  13       41.33       45.75     18.05 o 
  12   6  13       67.98       76.74     18.67 o 
   1   7  13      408.36      409.97     16.61 o 
   2   7  13      143.13      119.76      8.89 o 
   3   7  13      180.03      192.86      8.70 o 
   4   7  13      113.73      113.35      8.78 o 
   5   7  13        4.48       -0.32      5.82 o 
   6   7  13        3.86       15.54      5.59 o 
   7   7  13        1.31       18.19     10.89 o 
   8   7  13        1.12       -3.55      7.10 o 
   9   7  13        5.08        9.93     14.05 o 
  10   7  13       74.75       99.95     20.74 o 
  11   7  13        0.29        8.20     11.02 o 
  12   7  13       51.58       63.05     13.48 o 
   0   8  13      229.23      214.78     18.24 o 
   1   8  13       33.58       33.32      7.10 o 
   2   8  13       75.85       74.89     10.35 o 
   3   8  13      159.04      154.58     18.13 o 
   4   8  13        4.25        8.07      6.12 o 
   5   8  13       48.52       45.23     10.15 o 
   6   8  13        1.19        1.96      9.71 o 
   7   8  13       12.48       15.43     13.09 o 
   8   8  13        5.93       10.54      9.85 o 
   9   8  13       15.97       13.83      7.35 o 
  10   8  13       15.76       16.87     10.75 o 
  11   8  13       29.73       46.30     16.26 o 
   1   9  13       67.07       78.81     14.70 o 
   2   9  13       37.05       31.24      9.92 o 
   3   9  13        0.98       -5.73      5.73 o 
   4   9  13        1.46        1.34      9.78 o 
   5   9  13       21.27       35.50     16.88 o 
   6   9  13       16.62       17.52      8.36 o 
   7   9  13        4.03        0.00     10.47 o 
   8   9  13        0.81       26.59     17.78 o 
   9   9  13        8.87       17.17     14.81 o 
  10   9  13        9.14        4.55      8.41 o 
   0  10  13       14.08       44.92     15.43 o 
   1  10  13        2.20       17.49     10.96 o 
   2  10  13        9.16       53.00     13.16 o 
   3  10  13       19.43       30.57     14.05 o 
   4  10  13        1.78       21.53      9.69 o 
   5  10  13        4.01       28.07     11.69 o 
   6  10  13       11.69       -6.06      9.23 o 
   7  10  13        0.17       10.47     15.16 o 
   8  10  13        0.17       15.43     13.64 o 
   1  11  13       28.12       30.34     19.70 o 
   2  11  13        5.37       30.53     13.57 o 
   3  11  13        4.64        4.46     18.05 o 
   4  11  13       30.59       34.99     11.98 o 
   5  11  13        0.57        2.62      7.58 o 
   0   0  14     1930.53     2038.36     43.13 o 
   1   0  14     1150.09     1103.38     16.72 o 
   2   0  14      314.63      346.15     10.14 o 
   3   0  14     1434.23     1523.32     35.56 o 
   4   0  14      133.99      127.22      6.34 o 
   5   0  14      128.24      115.44      7.26 o 
   6   0  14      115.37      114.59      8.18 o 
   7   0  14       42.27       40.86      5.03 o 
   8   0  14       96.53       85.94      7.75 o 
   9   0  14       28.92       28.67      5.29 o 
  10   0  14      109.10       97.29     11.20 o 
  11   0  14       24.09       51.53     17.50 o 
  12   0  14       84.03       87.36     21.50 o 
  13   0  14        0.16        8.68      9.78 o 
  14   0  14        1.65       -2.62     11.30 o 
   1   1  14     4118.40     4479.80     30.42 o 
   2   1  14      540.21      602.37     15.04 o 
   3   1  14        1.27       -1.07      2.05 o 
   4   1  14        2.15        5.73      1.30 o 
   5   1  14       18.93       22.15      2.77 o 
   6   1  14        9.99       10.25      5.23 o 
   7   1  14       18.33       22.79      3.44 o 
   8   1  14        1.10        3.03      2.85 o 
   9   1  14        1.43        6.26      3.06 o 
  10   1  14      118.91      122.87     11.30 o 
  11   1  14        8.38       14.87      6.89 o 
  12   1  14       29.73       29.50     15.78 o 
  13   1  14       41.11       37.25     11.59 o 
  14   1  14        8.81       12.92      6.78 o 
   0   2  14     5557.51     6063.02    140.41 o 
   1   2  14     2458.51     2692.02     29.32 o 
   2   2  14        0.73        3.64      1.14 o 
   3   2  14      148.43      167.21      7.28 o 
   4   2  14       10.06       14.01      2.37 o 
   5   2  14       39.51       39.15      4.58 o 
   6   2  14        0.16        4.37      2.89 o 
   7   2  14       29.66       25.87      7.14 o 
   8   2  14        3.69        4.90      3.12 o 
   9   2  14        2.08        7.91      4.83 o 
  10   2  14        2.43       -0.30      3.56 o 
  11   2  14        6.95        9.33      5.26 o 
  12   2  14       45.56       35.69     13.78 o 
  13   2  14        5.17        7.03     11.44 o 
  14   2  14        5.15        7.03      9.92 o 
   1   3  14      278.69      313.84     13.20 o 
   2   3  14     1110.13     1156.63     19.15 o 
   3   3  14      657.21      648.24     14.15 o 
   4   3  14       68.38       55.51      3.87 o 
   5   3  14        0.53        1.24      0.84 o 
   6   3  14       30.57       34.62      6.99 o 
   7   3  14       26.02       19.83      4.88 o 
   8   3  14        0.42        0.06      3.88 o 
   9   3  14       48.63       49.74     15.57 o 
  10   3  14       50.37       51.19     10.13 o 
  11   3  14        3.00        1.97      6.13 o 
  12   3  14       11.71       11.02      9.09 o 
  13   3  14       18.74       29.35     13.64 o 
  14   3  14        0.14       -1.52     11.71 o 
   0   4  14      221.95      237.14     20.81 o 
   1   4  14      125.03      122.81      9.05 o 
   2   4  14      562.04      536.19     18.49 o 
   3   4  14       67.36       65.78      4.94 o 
   4   4  14      257.43      250.18      8.62 o 
   5   4  14      214.97      206.38      7.96 o 
   6   4  14        1.14        2.34      1.71 o 
   7   4  14       16.18       16.26      4.06 o 
   8   4  14       87.05       77.70     12.95 o 
   9   4  14        7.04       29.90     14.61 o 
  10   4  14       44.11       21.63     10.47 o 
  11   4  14       12.09       31.74      9.04 o 
  12   4  14        2.88       12.92     12.68 o 
  13   4  14       38.42       76.75     21.08 o 
   1   5  14      454.17      451.21     15.95 o 
   2   5  14      111.26      126.10      9.77 o 
   3   5  14      292.43      272.98     11.16 o 
   4   5  14       58.85       70.52      5.86 o 
   5   5  14        9.67        5.62      2.75 o 
   6   5  14       13.90       14.42      3.00 o 
   7   5  14       19.96       17.02      5.56 o 
   8   5  14       57.13       43.96     13.23 o 
   9   5  14        3.76       12.40      8.27 o 
  10   5  14       34.96       19.84     12.26 o 
  11   5  14       11.94        9.74      7.65 o 
  12   5  14       12.08       22.81      8.87 o 
   0   6  14       11.18       15.08      7.09 o 
   1   6  14       28.31       32.74      4.93 o 
   2   6  14        0.06       -0.30      2.92 o 
   3   6  14      205.42      201.34      9.04 o 
   4   6  14        7.07        5.76      2.60 o 
   5   6  14      107.14       84.80      5.75 o 
   6   6  14        2.81        6.19      3.28 o 
   7   6  14        0.68       -4.00      9.65 o 
   8   6  14       12.95       -8.54      8.54 o 
   9   6  14        1.09        4.55      6.61 o 
  10   6  14       26.74       37.62     14.88 o 
  11   6  14       12.11       17.09     11.44 o 
  12   6  14        0.09        9.30      9.58 o 
   1   7  14       48.65       45.53      6.35 o 
   2   7  14      124.49      126.08      9.68 o 
   3   7  14       20.39       14.48      3.46 o 
   4   7  14       22.73       22.16      4.46 o 
   5   7  14        4.89       -1.99      5.45 o 
   6   7  14        9.54       12.22      6.67 o 
   7   7  14       14.81       27.28     10.10 o 
   8   7  14       10.77       13.70      9.13 o 
   9   7  14        4.70        7.25      5.51 o 
  10   7  14        1.06       15.72      9.70 o 
  11   7  14        0.01        5.15      9.58 o 
  12   7  14        0.12       25.65      9.87 o 
   0   8  14      680.23      675.91     32.08 o 
   1   8  14        2.81        5.56      3.88 o 
   2   8  14       66.42       70.95      7.45 o 
   3   8  14        9.43       14.52      8.51 o 
   4   8  14        1.25        5.04      5.41 o 
   5   8  14       40.82       43.50     17.43 o 
   6   8  14        9.42       16.37      6.22 o 
   7   8  14        1.39        3.86      8.68 o 
   8   8  14        3.19        7.06     11.92 o 
   9   8  14        6.43       -2.37      5.75 o 
  10   8  14        1.58       11.14      9.97 o 
  11   8  14        1.00      -12.26     12.26 o 
   1   9  14       67.26       71.41     14.27 o 
   2   9  14      246.32      256.77     24.44 o 
   3   9  14       83.83       67.05     13.85 o 
   4   9  14       35.92       41.49     10.32 o 
   5   9  14        7.64       15.38      8.75 o 
   6   9  14       12.58       36.63     11.72 o 
   7   9  14        0.48       16.67     10.61 o 
   8   9  14        0.25       10.61      8.07 o 
   9   9  14        1.66       53.46     22.32 o 
   0  10  14      314.60      252.16     36.51 o 
   1  10  14        9.02        9.32      9.03 o 
   2  10  14        0.61       29.07     23.15 o 
   3  10  14       59.52       58.24     13.04 o 
   4  10  14       14.51       25.42      9.84 o 
   5  10  14        6.65       11.36     11.99 o 
   6  10  14        3.12       -2.07     11.44 o 
   7  10  14       13.47        5.37      9.65 o 
   1  11  14        4.69       28.57     12.45 o 
   2  11  14      125.03      142.42     21.33 o 
   3  11  14        3.38       -1.48      7.26 o 
   4  11  14        0.02       -0.07      8.60 o 
   5  11  14        4.87       36.51     17.64 o 
   1   1  15     1579.62     1626.85     18.71 o 
   2   1  15     1626.12     1649.66     22.67 o 
   3   1  15       11.00        5.63      3.31 o 
   4   1  15      205.12      203.59      8.61 o 
   5   1  15       24.34       21.05      3.39 o 
   6   1  15       33.90       29.32      5.28 o 
   7   1  15       26.42       26.27      3.92 o 
   8   1  15       22.49       23.82      3.77 o 
   9   1  15        4.06        4.97      3.01 o 
  10   1  15       83.96       95.77     10.39 o 
  11   1  15        0.09        3.57      5.32 o 
  12   1  15        4.22        5.10      6.29 o 
  13   1  15       15.06        9.55     11.09 o 
  14   1  15        8.33       -0.69      7.58 o 
   0   2  15     9567.92    10246.94    133.25 o 
   1   2  15        3.95       11.39      2.10 o 
   2   2  15      709.95      720.16     14.22 o 
   3   2  15     1267.45     1198.63     22.69 o 
   4   2  15       35.74       28.54      3.18 o 
   5   2  15       36.73       31.27      4.05 o 
   6   2  15       10.19        6.80      3.38 o 
   7   2  15       49.34       48.72      6.85 o 
   8   2  15      196.71      210.55     14.62 o 
   9   2  15        0.01        3.23      3.26 o 
  10   2  15        0.01       -1.57      7.30 o 
  11   2  15       24.99       34.24      8.28 o 
  12   2  15        2.29       51.95     18.19 o 
  13   2  15        2.68       16.67     10.75 o 
  14   2  15       24.04       38.17     17.22 o 
   1   3  15      456.53      485.16     14.08 o 
   2   3  15      297.57      306.66     10.17 o 
   3   3  15      166.58      151.59      7.06 o 
   4   3  15      282.44      270.88      9.48 o 
   5   3  15      150.43      152.40      8.63 o 
   6   3  15      237.73      224.75     10.63 o 
   7   3  15        0.62        4.88      4.13 o 
   8   3  15       15.46       14.09      4.99 o 
   9   3  15        0.08        8.54      8.96 o 
  10   3  15       41.88       49.09      9.93 o 
  11   3  15        0.23        4.02      5.21 o 
  12   3  15        9.87        5.65      9.37 o 
  13   3  15        8.09       27.70     13.92 o 
   0   4  15      207.45      192.77     19.29 o 
   1   4  15       37.40       51.40      6.38 o 
   2   4  15      465.98      474.80     17.61 o 
   3   4  15       49.66       54.41      4.52 o 
   4   4  15      265.54      251.52      8.81 o 
   5   4  15        6.68        8.41      2.60 o 
   6   4  15      143.57      138.00      6.38 o 
   7   4  15        0.00        1.95      2.96 o 
   8   4  15       29.67       16.34      7.78 o 
   9   4  15        0.46       10.33      8.13 o 
  10   4  15        0.25       -2.20      7.85 o 
  11   4  15       10.17        8.69     11.09 o 
  12   4  15        1.21       13.37     12.54 o 
  13   4  15        6.33       24.25     14.33 o 
   1   5  15        6.92        6.50      3.16 o 
   2   5  15       35.24       34.78      5.84 o 
   3   5  15       30.09       32.85      4.23 o 
   4   5  15      427.17      426.93     14.07 o 
   5   5  15       49.66       49.19      3.91 o 
   6   5  15       26.34       31.61      3.88 o 
   7   5  15        0.46        2.68      2.72 o 
   8   5  15       25.47       15.16      9.78 o 
   9   5  15        2.75       14.33      9.78 o 
  10   5  15        3.43        3.72     10.61 o 
  11   5  15        3.94       -0.83      4.89 o 
  12   5  15        8.05       15.76      7.75 o 
   0   6  15      183.85      162.24     14.82 o 
   1   6  15        2.70       10.54      3.33 o 
   2   6  15      147.75      134.26      9.38 o 
   3   6  15        5.68       11.98      3.27 o 
   4   6  15        1.34        2.42      1.96 o 
   5   6  15        0.22        0.86      1.87 o 
   6   6  15        4.33        2.53      2.75 o 
   7   6  15        7.96       17.09      8.41 o 
   8   6  15        5.58        5.10     11.16 o 
   9   6  15        0.92       -7.72     10.20 o 
  10   6  15      111.16      105.55     24.80 o 
  11   6  15        1.98       -0.83      8.54 o 
  12   6  15       15.16       21.73     13.57 o 
   1   7  15       11.54       15.92      4.76 o 
   2   7  15       54.96       63.12      7.26 o 
   3   7  15       32.19       33.04      4.38 o 
   4   7  15        0.38        4.82      3.53 o 
   5   7  15        3.61        6.97      5.32 o 
   6   7  15        6.77        4.43      8.41 o 
   7   7  15       13.87       -0.03      6.90 o 
   8   7  15      113.36      121.98     17.65 o 
   9   7  15       10.46        9.57      8.96 o 
  10   7  15       41.46       33.62     19.08 o 
  11   7  15        0.17        9.78      7.80 o 
  12   7  15       29.80       32.57     10.39 o 
   0   8  15      136.17      156.88     28.87 o 
   1   8  15        2.31       15.52      4.46 o 
   2   8  15        0.53       -1.27      3.56 o 
   3   8  15        2.25       17.18      6.91 o 
   4   8  15        2.43      -12.68     12.68 o 
   5   8  15        0.69       -0.93      6.73 o 
   6   8  15       10.96       21.08      8.51 o 
   7   8  15        8.24       28.94     15.57 o 
   8   8  15        2.17       -7.75      7.75 o 
   9   8  15        0.00       -1.98      7.92 o 
  10   8  15       56.33       61.04     26.32 o 
  11   8  15        1.09        0.41      9.51 o 
   1   9  15       11.64       19.47      8.07 o 
   2   9  15       21.53       51.81     12.47 o 
   3   9  15       11.71       29.49     13.64 o 
   4   9  15       21.84       23.40     14.54 o 
   5   9  15        6.13        6.52      7.58 o 
   6   9  15        3.85       12.61      8.47 o 
   7   9  15        4.31        3.44     12.81 o 
   8   9  15       15.30       19.96     13.57 o 
   9   9  15        0.66       16.81     15.02 o 
   0  10  15        6.47       18.05     11.44 o 
   1  10  15       26.94       43.00     27.70 o 
   2  10  15       58.57       55.47     13.88 o 
   3  10  15        2.67       27.38     17.91 o 
   4  10  15        0.11       11.71      7.40 o 
   5  10  15        1.05        2.32      7.02 o 
   6  10  15        1.43       -5.28      5.96 o 
   7  10  15        0.03       15.16     14.05 o 
   1  11  15       21.83       27.39     10.16 o 
   2  11  15        1.98       15.61     10.95 o 
   3  11  15        0.26       20.35     12.40 o 
   4  11  15       13.70       -1.24      7.99 o 
   5  11  15        2.03        0.41     10.75 o 
   0   0  16      281.06      310.03     18.19 o 
   1   0  16     8109.47     8244.05     76.21 o 
   2   0  16     3175.49     3292.63     31.78 o 
   3   0  16       64.85       55.41      4.54 o 
   4   0  16       75.69       87.36     14.05 o 
   5   0  16       90.67       84.39      5.76 o 
   6   0  16      159.72      139.94      7.86 o 
   7   0  16       19.11       13.97      3.10 o 
   8   0  16      232.89      213.05     11.77 o 
   9   0  16       41.77       38.32     11.30 o 
  10   0  16       71.79       49.61     16.54 o 
  11   0  16       85.27       78.82     19.84 o 
  12   0  16       35.20       35.41     15.85 o 
  13   0  16        4.18        5.10     12.81 o 
  14   0  16        2.16       26.46     13.64 o 
   1   1  16      786.84      801.23     12.30 o 
   2   1  16        0.46        1.47      2.06 o 
   3   1  16      602.00      642.64     19.84 o 
   4   1  16       12.17        7.86      1.72 o 
   5   1  16        3.87        1.02      1.38 o 
   6   1  16       25.13       24.30      4.40 o 
   7   1  16       18.18       17.27      3.39 o 
   8   1  16       88.61       81.07      6.82 o 
   9   1  16       96.27       85.51      7.44 o 
  10   1  16      118.88      120.92     11.47 o 
  11   1  16       25.65       32.92      9.87 o 
  12   1  16        8.56        4.42      7.64 o 
  13   1  16        5.55        4.18      5.96 o 
  14   1  16        2.71       15.85     11.44 o 
   0   2  16      189.23      204.91     13.37 o 
   1   2  16      120.12      114.73      5.57 o 
   2   2  16      107.33      116.72      5.32 o 
   3   2  16       76.23       90.37      6.09 o 
   4   2  16       52.39       61.18      4.20 o 
   5   2  16      548.12      538.93     14.98 o 
   6   2  16        1.32        4.81      2.31 o 
   7   2  16       11.02        5.46      3.93 o 
   8   2  16       21.61       27.57      6.52 o 
   9   2  16       63.31       60.22      6.80 o 
  10   2  16       13.68       16.37     11.85 o 
  11   2  16       16.83       34.59     14.74 o 
  12   2  16       26.63       36.24     16.40 o 
  13   2  16        0.06       -1.79     10.47 o 
  14   2  16        0.71       25.08     17.64 o 
   1   3  16      340.88      311.86      9.65 o 
   2   3  16       45.75       39.18      3.41 o 
   3   3  16      181.45      177.96      5.87 o 
   4   3  16       12.95       15.60      2.65 o 
   5   3  16        4.31        5.00      2.96 o 
   6   3  16       37.79       30.98      4.36 o 
   7   3  16      303.69      291.86     16.43 o 
   8   3  16       31.28       24.02      6.80 o 
   9   3  16        0.12        2.28      4.07 o 
  10   3  16       13.03        9.64      5.16 o 
  11   3  16        4.72       11.63      5.93 o 
  12   3  16       10.42       36.93     16.81 o 
  13   3  16       43.01       54.15     20.39 o 
   0   4  16       16.67       25.35      8.82 o 
   1   4  16       17.13       25.80      4.89 o 
   2   4  16        0.25        1.10      3.77 o 
   3   4  16        1.79       -0.69      2.31 o 
   4   4  16       18.26       23.90      3.13 o 
   5   4  16      220.10      201.63      6.76 o 
   6   4  16      265.60      219.10      8.25 o 
   7   4  16       62.15       63.82      8.02 o 
   8   4  16       28.87       29.69      5.35 o 
   9   4  16        3.06        8.68     10.61 o 
  10   4  16        0.03       23.70     14.74 o 
  11   4  16       64.95       93.01     14.66 o 
  12   4  16        0.71       10.33     10.20 o 
  13   4  16        1.50       22.46     16.95 o 
   1   5  16      310.80      332.17     16.04 o 
   2   5  16        1.72        4.47      4.98 o 
   3   5  16       21.67       25.61      5.47 o 
   4   5  16      138.42      122.17      8.03 o 
   5   5  16       29.12       26.32      3.02 o 
   6   5  16       49.09       53.25      5.24 o 
   7   5  16        0.30        8.42      3.24 o 
   8   5  16       49.00       59.11     17.50 o 
   9   5  16        5.57        6.75      8.82 o 
  10   5  16       19.93       25.22     13.37 o 
  11   5  16        4.03       22.60      9.05 o 
  12   5  16        3.25       12.13     13.37 o 
   0   6  16       92.67       92.65     12.06 o 
   1   6  16       97.09      101.03      8.88 o 
   2   6  16       48.89       49.71      6.57 o 
   3   6  16      211.33      217.60     10.85 o 
   4   6  16      136.89      126.83      8.06 o 
   5   6  16        2.61        3.55      2.26 o 
   6   6  16       21.36       21.78      4.53 o 
   7   6  16        6.64        5.63      6.34 o 
   8   6  16        2.05       10.89      9.09 o 
   9   6  16        0.24       -5.65      5.65 o 
  10   6  16       20.98       21.08     14.47 o 
  11   6  16       10.93       20.67     12.95 o 
   1   7  16      184.20      177.45     12.55 o 
   2   7  16      108.16      133.75     10.53 o 
   3   7  16       31.81       33.68      4.50 o 
   4   7  16       32.58       24.92      4.63 o 
   5   7  16        0.39       -4.14      4.14 o 
   6   7  16        0.72        1.75      4.64 o 
   7   7  16        2.90        9.50      6.09 o 
   8   7  16        0.00       14.87     15.16 o 
   9   7  16        0.23       -2.47      6.43 o 
  10   7  16       13.52       38.54     13.08 o 
  11   7  16        0.05       29.05     11.84 o 
  12   7  16        3.25        8.13      8.82 o 
   0   8  16      666.74      743.18     35.19 o 
   1   8  16      208.59      214.28     13.59 o 
   2   8  16       23.83       23.02      4.89 o 
   3   8  16       10.88       23.11      6.73 o 
   4   8  16        3.69        1.00      5.14 o 
   5   8  16       33.28       43.89     10.48 o 
   6   8  16        4.65        8.60      8.87 o 
   7   8  16        2.82       17.66      8.46 o 
   8   8  16        7.37        5.69      8.47 o 
   9   8  16        0.22       10.66      8.86 o 
  10   8  16        0.82       27.42     15.85 o 
  11   8  16        3.53       27.01     19.02 o 
   1   9  16        2.35       11.51     15.98 o 
   2   9  16      114.12      118.59     17.46 o 
   3   9  16      182.12      194.71     22.15 o 
   4   9  16        1.99       -7.06      7.06 o 
   5   9  16       35.97       38.05     10.82 o 
   6   9  16        0.66        7.78      6.12 o 
   7   9  16        1.58       12.95     13.50 o 
   8   9  16        6.07       27.21     10.72 o 
   9   9  16        8.25       17.50     15.16 o 
   0  10  16       42.00       40.79     14.88 o 
   1  10  16       55.39       50.25     22.87 o 
   2  10  16        2.70       13.71      8.87 o 
   3  10  16       24.93       27.88     14.26 o 
   4  10  16        4.76        0.83      7.11 o 
   5  10  16       10.43        1.95      5.67 o 
   6  10  16        0.94       -0.38      6.51 o 
   7  10  16        5.18       19.02     13.92 o 
   1  11  16        0.23        1.72      7.68 o 
   2  11  16        1.00        6.78      7.25 o 
   3  11  16       18.98       22.83     10.06 o 
   4  11  16        1.46       11.57     11.99 o 
   5  11  16        0.76        1.38     10.33 o 
   1   1  17      202.62      212.33      6.71 o 
   2   1  17      490.26      575.89     14.19 o 
   3   1  17       59.92       62.70      7.50 o 
   4   1  17      356.15      330.98      8.64 o 
   5   1  17        5.01        7.46      2.05 o 
   6   1  17       67.60       68.72      7.00 o 
   7   1  17        2.30        7.08      2.58 o 
   8   1  17      274.53      256.33     11.55 o 
   9   1  17        2.06        5.58      3.80 o 
  10   1  17        0.00        1.92      3.84 o 
  11   1  17        0.23        7.99      8.10 o 
  12   1  17        4.47        0.81      5.90 o 
  13   1  17        0.43        5.10      7.79 o 
  14   1  17        1.47       -8.13     11.16 o 
   0   2  17       58.86       80.97      7.83 o 
   1   2  17        4.31        3.35      2.01 o 
   2   2  17      472.90      432.02     17.98 o 
   3   2  17       50.84       48.95      4.84 o 
   4   2  17       14.95       16.04      2.54 o 
   5   2  17        2.55        2.25      1.25 o 
   6   2  17      107.99      100.78      6.54 o 
   7   2  17       15.56       21.83      5.13 o 
   8   2  17        1.08        2.45      4.51 o 
   9   2  17        3.22        6.44      3.19 o 
  10   2  17       31.72       20.36      5.97 o 
  11   2  17        4.28        5.93      9.51 o 
  12   2  17        0.53       22.32     11.44 o 
  13   2  17        4.27        6.20      8.96 o 
   1   3  17      187.62      165.34      8.08 o 
   2   3  17      140.94      127.00      6.09 o 
   3   3  17      201.88      203.95      6.15 o 
   4   3  17       25.43       25.95      3.19 o 
   5   3  17        1.27        2.09      2.13 o 
   6   3  17        0.01       -2.36      2.36 o 
   7   3  17       30.15       23.89      7.72 o 
   8   3  17        0.76        2.95      4.20 o 
   9   3  17        2.85       -0.97      3.16 o 
  10   3  17        6.89        5.02      4.67 o 
  11   3  17        0.50       12.40      9.92 o 
  12   3  17        0.52        1.10      9.09 o 
  13   3  17        0.89       24.39     15.71 o 
   0   4  17      395.27      367.22     28.25 o 
   1   4  17        0.10        2.22      3.84 o 
   2   4  17       12.64       23.96      4.13 o 
   3   4  17      193.91      191.44      9.05 o 
   4   4  17      436.78      424.70     11.96 o 
   5   4  17      485.87      429.41     15.40 o 
   6   4  17      105.85       94.21      7.70 o 
   7   4  17       43.67       50.95      7.25 o 
   8   4  17        9.09        7.55      4.47 o 
   9   4  17        1.21       14.05     11.30 o 
  10   4  17       25.19       47.54     17.91 o 
  11   4  17        8.42       12.00      6.55 o 
  12   4  17       10.05       46.85     19.57 o 
  13   4  17       38.82       44.23     17.78 o 
   1   5  17       20.49       21.06      4.75 o 
   2   5  17      613.41      549.15     21.12 o 
   3   5  17      782.74      755.17     20.15 o 
   4   5  17      539.60      516.92     15.26 o 
   5   5  17        4.87        4.72      3.62 o 
   6   5  17      200.64      207.86      9.98 o 
   7   5  17        0.36        2.42      2.98 o 
   8   5  17       50.65       56.48     16.19 o 
   9   5  17      136.06      156.53     29.21 o 
  10   5  17        0.26       13.78     14.61 o 
  11   5  17       43.63       45.37     11.42 o 
  12   5  17        3.44       19.98     15.02 o 
   0   6  17     1112.16     1080.05     38.73 o 
   1   6  17     1297.47     1287.17     29.75 o 
   2   6  17      787.18      748.24     22.95 o 
   3   6  17       81.12       77.93      7.25 o 
   4   6  17      333.18      292.63     12.50 o 
   5   6  17        5.45        2.71      2.29 o 
   6   6  17       11.78       21.43      5.07 o 
   7   6  17      153.43      159.68     14.10 o 
   8   6  17        7.84       17.22     10.89 o 
   9   6  17       13.10       35.27     16.67 o 
  10   6  17       46.97       55.12     19.29 o 
  11   6  17       39.04       31.14     17.78 o 
   1   7  17      473.96      479.33     19.24 o 
   2   7  17      797.04      780.38     26.01 o 
   3   7  17      265.83      259.97     11.48 o 
   4   7  17       80.85       73.31      7.70 o 
   5   7  17        0.04        5.87      7.46 o 
   6   7  17       13.78       25.92      5.91 o 
   7   7  17        5.57       10.69      6.44 o 
   8   7  17      110.64      155.43     29.07 o 
   9   7  17      153.38      166.04     31.28 o 
  10   7  17       87.53      112.71     18.70 o 
  11   7  17       29.30       42.99     15.57 o 
  12   7  17        5.15       19.43     14.61 o 
   0   8  17      827.13      823.18     41.68 o 
   1   8  17      262.82      245.80     14.56 o 
   2   8  17       50.14       51.33      7.24 o 
   3   8  17       64.69       74.71     10.56 o 
   4   8  17        1.64       -3.33      4.75 o 
   5   8  17        0.10       10.02      6.95 o 
   6   8  17       15.12       20.70      7.59 o 
   7   8  17       38.15       44.88      9.10 o 
   8   8  17       26.21       25.98      9.66 o 
   9   8  17       25.00       53.02     13.38 o 
  10   8  17        1.29        9.23     13.37 o 
   1   9  17       35.35       31.33      7.99 o 
   2   9  17       21.06       22.94     21.01 o 
   3   9  17        3.10        2.98      5.80 o 
   4   9  17        5.95        7.85      8.67 o 
   5   9  17       16.74       31.08     10.43 o 
   6   9  17        3.46        9.23      7.37 o 
   7   9  17       28.86       38.14     11.69 o 
   8   9  17        1.46       18.61      8.14 o 
   9   9  17        3.20       25.77     15.85 o 
   0  10  17       10.00       18.19     13.78 o 
   1  10  17        3.15       22.13     10.69 o 
   2  10  17        0.06       10.49     17.09 o 
   3  10  17        0.64       10.08     10.61 o 
   4  10  17        3.32       -5.67      7.28 o 
   5  10  17       18.72        9.33     10.20 o 
   6  10  17        1.24       15.16      9.45 o 
   1  11  17       12.71        5.25      8.96 o 
   2  11  17        9.26       11.34      7.10 o 
   3  11  17        0.11      -10.89     10.89 o 
   4  11  17        1.26       11.57     12.40 o 
   0   0  18     5470.33     6083.94     83.92 o 
   1   0  18     7222.11     7847.05     62.34 o 
   2   0  18      103.42       95.55      5.67 o 
   3   0  18        4.43        2.95      1.71 o 
   4   0  18      533.82      535.96     19.15 o 
   5   0  18      202.96      188.53     14.57 o 
   6   0  18       37.14       39.15      3.81 o 
   7   0  18       28.84       22.92      7.30 o 
   8   0  18       40.10       32.97      4.69 o 
   9   0  18       25.52       28.92      7.75 o 
  10   0  18        0.01       -5.19      5.25 o 
  11   0  18      112.90      109.13     24.25 o 
  12   0  18        0.42       19.57     11.57 o 
  13   0  18       26.68       19.29     11.57 o 
  14   0  18        1.59       31.14     15.71 o 
   1   1  18      830.97      901.82     16.22 o 
   2   1  18     1596.62     1737.49     27.94 o 
   3   1  18     1739.24     1841.05     35.31 o 
   4   1  18       56.84       62.71      7.14 o 
   5   1  18        0.87        3.98      1.60 o 
   6   1  18      132.72      124.06      9.31 o 
   7   1  18       13.77       17.74      3.25 o 
   8   1  18       88.73       83.78      6.72 o 
   9   1  18      109.43      104.44      7.96 o 
  10   1  18        7.78        9.09      4.08 o 
  11   1  18       24.32       38.41     10.95 o 
  12   1  18       16.54       26.53      8.95 o 
  13   1  18        3.15       -0.50      9.65 o 
   0   2  18      159.45      165.42      9.14 o 
   1   2  18       52.27       63.15      5.02 o 
   2   2  18      115.16      110.30      5.56 o 
   3   2  18       58.00       67.35      5.56 o 
   4   2  18      281.18      269.29      8.93 o 
   5   2  18        1.32        2.61      1.81 o 
   6   2  18      618.86      570.52     15.70 o 
   7   2  18        7.14       22.63      5.99 o 
   8   2  18       29.87       35.75      6.96 o 
   9   2  18       30.83       20.56      5.08 o 
  10   2  18        1.33        1.55      5.03 o 
  11   2  18       29.31       26.87     13.92 o 
  12   2  18        5.06       11.71     10.47 o 
  13   2  18        0.56       12.40     10.75 o 
   1   3  18       17.10       17.26      3.16 o 
   2   3  18        6.81        9.21      2.12 o 
   3   3  18      162.51      130.88      8.21 o 
   4   3  18      355.28      327.37     10.88 o 
   5   3  18      604.02      571.51     13.99 o 
   6   3  18       17.85       19.71      3.50 o 
   7   3  18       20.09       35.70      7.25 o 
   8   3  18       95.01      102.55     10.74 o 
   9   3  18        1.69       11.15      4.60 o 
  10   3  18       11.02       27.73      7.72 o 
  11   3  18        0.15       -5.51      9.09 o 
  12   3  18        7.76       23.98     13.78 o 
  13   3  18        2.23       23.29     15.16 o 
   0   4  18       43.14       52.64     12.40 o 
   1   4  18       41.40       42.30      5.75 o 
   2   4  18      920.43      904.23     22.33 o 
   3   4  18     1169.27     1096.36     21.78 o 
   4   4  18        0.16        2.84      2.36 o 
   5   4  18      589.06      559.84     18.17 o 
   6   4  18       50.78       35.11      5.24 o 
   7   4  18      227.15      206.70     11.40 o 
   8   4  18        1.15        7.78      3.57 o 
   9   4  18       10.16       11.40      4.89 o 
  10   4  18       37.30       29.07     15.85 o 
  11   4  18        8.67       18.46     13.92 o 
  12   4  18        1.37        3.17      8.68 o 
   1   5  18      468.06      427.99     18.81 o 
   2   5  18       40.36       42.39      6.75 o 
   3   5  18      208.22      204.41     10.02 o 
   4   5  18      672.59      660.80     17.65 o 
   5   5  18      435.39      408.06     13.78 o 
   6   5  18        6.64        9.48      3.31 o 
   7   5  18      156.75      161.22      9.21 o 
   8   5  18      346.05      376.85     29.42 o 
   9   5  18        5.40       16.26     11.02 o 
  10   5  18        9.22       17.36      9.23 o 
  11   5  18        4.70       18.55      7.23 o 
  12   5  18       13.00       24.66     12.81 o 
   0   6  18       14.22       24.68      9.16 o 
   1   6  18      619.27      628.04     21.16 o 
   2   6  18      411.73      383.18     16.88 o 
   3   6  18      127.69      129.71      8.97 o 
   4   6  18       23.92       25.33      4.30 o 
   5   6  18       48.96       40.88      4.69 o 
   6   6  18      107.01      103.00      8.97 o 
   7   6  18        3.96       11.61      6.00 o 
   8   6  18       31.01       51.26     17.09 o 
   9   6  18       11.72       20.26     14.19 o 
  10   6  18        9.60       -3.72      6.61 o 
  11   6  18       31.31       34.45     17.91 o 
   1   7  18      150.32      169.78     11.97 o 
   2   7  18       14.17       17.33      6.86 o 
   3   7  18       91.94       87.55      7.09 o 
   4   7  18        4.44        4.09      3.26 o 
   5   7  18       27.84       35.03      8.28 o 
   6   7  18        5.98       15.60      5.51 o 
   7   7  18        2.49        1.47      5.00 o 
   8   7  18        0.15       12.26      6.06 o 
   9   7  18       54.39       42.03     16.67 o 
  10   7  18       23.99       55.81     21.50 o 
  11   7  18       20.41       11.71     10.20 o 
   0   8  18       41.52       36.34      9.13 o 
   1   8  18       30.37       35.69      6.30 o 
   2   8  18       48.04       43.85      6.53 o 
   3   8  18       22.34       25.09      7.08 o 
   4   8  18       10.76        5.47      4.94 o 
   5   8  18       12.38       16.74      8.24 o 
   6   8  18       24.36       33.10      8.57 o 
   7   8  18        5.62        9.63      5.33 o 
   8   8  18       30.90       49.83     12.77 o 
   9   8  18        5.09       24.28     11.99 o 
  10   8  18        0.16       -7.44      8.41 o 
   1   9  18        8.54        2.61     10.33 o 
   2   9  18        9.88        5.82      4.40 o 
   3   9  18        0.08        1.62     18.95 o 
   4   9  18        0.62        3.79      6.51 o 
   5   9  18        8.20       29.64     10.66 o 
   6   9  18       72.23       84.82     14.90 o 
   7   9  18        7.30       16.90     18.19 o 
   8   9  18       26.09       20.67      7.90 o 
   0  10  18       50.06       58.15     19.57 o 
   1  10  18        3.68       15.41      8.55 o 
   2  10  18        5.02       12.74      7.72 o 
   3  10  18       19.15       24.03     10.32 o 
   4  10  18       17.20       15.65      8.09 o 
   5  10  18       11.09       30.58      9.05 o 
   6  10  18        6.73       20.00      9.61 o 
   1  11  18        3.11       10.78      9.37 o 
   2  11  18        6.67       11.99     13.50 o 
   3  11  18        0.14       16.67      8.13 o 
   4  11  18        1.15       21.36     14.74 o 
   1   1  19      323.94      338.52     10.32 o 
   2   1  19      130.95      156.45      7.55 o 
   3   1  19      920.34      947.70     26.11 o 
   4   1  19      361.00      351.33     14.54 o 
   5   1  19      135.74      127.32      6.63 o 
   6   1  19        7.52        5.44      3.16 o 
   7   1  19       41.23       55.64      5.38 o 
   8   1  19       36.22       31.36      4.54 o 
   9   1  19       61.56       54.22      5.69 o 
  10   1  19        3.39       10.44      6.38 o 
  11   1  19        0.65       26.61     10.27 o 
  12   1  19        1.37       12.04     15.36 o 
  13   1  19        1.15       21.08     12.68 o 
   0   2  19       21.71       25.56      5.86 o 
   1   2  19      607.39      588.39     14.69 o 
   2   2  19      531.91      548.66     12.49 o 
   3   2  19      421.99      436.74     17.81 o 
   4   2  19      339.32      322.22     12.00 o 
   5   2  19      278.28      256.58      8.26 o 
   6   2  19        5.44        5.84      2.71 o 
   7   2  19      626.53      562.79     23.95 o 
   8   2  19      110.67       94.14     13.39 o 
   9   2  19        0.88        7.65      3.72 o 
  10   2  19        4.02        7.04      4.81 o 
  11   2  19        5.92        0.55      7.30 o 
  12   2  19        3.69       34.72     17.50 o 
  13   2  19        0.86       19.15     15.43 o 
   1   3  19        0.37        0.74      2.01 o 
   2   3  19       15.31       23.04      2.67 o 
   3   3  19      176.28      166.80      8.15 o 
   4   3  19       25.59       26.83      3.43 o 
   5   3  19     1560.54     1426.08     22.29 o 
   6   3  19     1082.20     1038.41     23.94 o 
   7   3  19      593.50      551.24     23.56 o 
   8   3  19       39.79       50.71      8.07 o 
   9   3  19        0.79        6.26      4.22 o 
  10   3  19        6.80       15.14      5.61 o 
  11   3  19        6.72       -9.37      9.37 o 
  12   3  19        8.60       11.44     13.37 o 
  13   3  19        3.47       13.09     14.61 o 
   0   4  19      227.73      208.11     14.44 o 
   1   4  19      187.89      162.23      8.92 o 
   2   4  19      106.89      113.06      6.84 o 
   3   4  19      471.81      452.28     11.42 o 
   4   4  19      610.78      538.66     20.50 o 
   5   4  19      850.53      764.03     17.83 o 
   6   4  19        2.21        2.79      4.00 o 
   7   4  19       47.37       45.87      6.13 o 
   8   4  19       62.07       63.02      8.90 o 
   9   4  19      109.20       93.30     10.58 o 
  10   4  19       11.51        5.93      7.72 o 
  11   4  19        4.57        4.82      9.78 o 
  12   4  19       16.56        9.78     12.95 o 
   1   5  19        4.73       12.69      4.79 o 
   2   5  19       40.03       32.17      5.87 o 
   3   5  19       43.18       45.10      5.13 o 
   4   5  19      167.10      176.33      9.52 o 
   5   5  19        0.03        5.15      2.97 o 
   6   5  19       30.64       42.50      5.14 o 
   7   5  19      273.46      256.84     11.74 o 
   8   5  19       45.81       58.45     12.71 o 
   9   5  19       21.02       44.51     13.37 o 
  10   5  19        0.17       -6.61      6.61 o 
  11   5  19        7.91       27.28     14.33 o 
  12   5  19        2.11       14.05     12.26 o 
   0   6  19       11.35       20.01      7.10 o 
   1   6  19       41.66       53.99      7.21 o 
   2   6  19       44.13       41.60      7.13 o 
   3   6  19       15.22       14.03      3.67 o 
   4   6  19        9.79        7.53      2.64 o 
   5   6  19       12.71       14.95      3.17 o 
   6   6  19        2.04        8.91      3.49 o 
   7   6  19        1.88        4.32      4.40 o 
   8   6  19       11.09       26.00      9.96 o 
   9   6  19       38.41       38.03     14.47 o 
  10   6  19        0.01        9.65     10.75 o 
  11   6  19       15.94       16.40     15.85 o 
   1   7  19        0.39        3.53      4.68 o 
   2   7  19       20.76       22.92      5.06 o 
   3   7  19        0.52       -0.81      2.57 o 
   4   7  19        0.39        0.83      3.40 o 
   5   7  19        1.47        7.50      4.13 o 
   6   7  19        0.98       11.82      6.23 o 
   7   7  19        3.53        8.53      6.80 o 
   8   7  19       14.78        2.76      7.44 o 
   9   7  19        4.62       21.08     13.37 o 
  10   7  19        8.17       18.74     13.64 o 
   0   8  19       12.86       36.05      8.86 o 
   1   8  19       13.01       15.44      4.69 o 
   2   8  19        0.01        3.68      3.39 o 
   3   8  19       10.58       13.33      5.56 o 
   4   8  19        0.35        4.31      5.01 o 
   5   8  19        0.10        4.53      4.64 o 
   6   8  19        8.61       11.59      6.04 o 
   7   8  19        0.04        9.12      5.69 o 
   8   8  19        7.23       13.70      7.97 o 
   9   8  19        7.17        6.53      7.21 o 
  10   8  19        2.86       26.32     12.13 o 
   1   9  19        0.00        9.61      5.57 o 
   2   9  19        5.28        8.70      6.08 o 
   3   9  19        3.91        5.42      4.31 o 
   4   9  19       11.51       29.58     11.26 o 
   5   9  19        2.31        6.08      7.09 o 
   6   9  19        9.73        7.83      6.52 o 
   7   9  19        1.46       -8.43      8.43 o 
   8   9  19        0.00       -1.17     16.40 o 
   0  10  19        9.64       14.05     10.47 o 
   1  10  19        0.09        8.29      7.21 o 
   2  10  19        6.81        9.44      8.91 o 
   3  10  19        7.50       33.63     11.45 o 
   4  10  19       22.65       51.81     12.77 o 
   5  10  19        1.51       -3.92     17.29 o 
   6  10  19        0.28        8.84      8.08 o 
   1  11  19        0.47        7.72     13.37 o 
   2  11  19        9.06        4.41      9.37 o 
   3  11  19        1.66       11.16     11.71 o 
   0   0  20      754.41      891.65     33.62 o 
   1   0  20       24.06       33.67      4.61 o 
   2   0  20     1009.89      983.69     21.01 o 
   3   0  20       21.24       24.44      4.43 o 
   4   0  20      131.06      120.02      8.51 o 
   5   0  20       23.98       16.98      2.55 o 
   6   0  20       76.15       74.09     10.67 o 
   7   0  20       18.16       13.18      6.22 o 
   8   0  20       75.71       73.09     12.08 o 
   9   0  20      414.72      398.74     27.91 o 
  10   0  20      202.85      207.52     20.96 o 
  11   0  20        0.81        1.52      7.44 o 
  12   0  20       22.15       14.88     12.13 o 
  13   0  20        5.01       20.53     15.16 o 
   1   1  20       40.19       41.04      4.01 o 
   2   1  20      968.98     1048.64     21.26 o 
   3   1  20      235.88      248.52     13.91 o 
   4   1  20       76.21       81.23      7.52 o 
   5   1  20        0.56        0.29      1.06 o 
   6   1  20        0.10        1.75      4.83 o 
   7   1  20      139.83      138.89      8.17 o 
   8   1  20      109.81      118.14      7.93 o 
   9   1  20       10.06        8.57      4.25 o 
  10   1  20       71.78       66.77      9.93 o 
  11   1  20      109.76       91.32     15.69 o 
  12   1  20       29.31       38.47     11.99 o 
  13   1  20        0.01      -13.50     13.50 o 
   0   2  20     4529.10     4573.16     84.33 o 
   1   2  20      202.97      216.39      9.19 o 
   2   2  20      152.03      168.29     11.07 o 
   3   2  20      445.16      420.92     17.94 o 
   4   2  20       45.24       53.40      4.49 o 
   5   2  20      138.93      147.82      7.07 o 
   6   2  20       62.07       52.54      5.33 o 
   7   2  20        0.33        5.29      4.69 o 
   8   2  20        0.85        3.16      4.01 o 
   9   2  20      159.75      137.19     10.24 o 
  10   2  20       14.44       20.52      6.05 o 
  11   2  20        5.64       11.02     11.85 o 
  12   2  20       23.14       37.07     17.78 o 
  13   2  20        0.46        5.24     10.06 o 
   1   3  20       22.58       23.80      3.50 o 
   2   3  20     1157.57     1141.05     18.89 o 
   3   3  20      244.73      235.21      9.05 o 
   4   3  20       73.71       63.48      5.08 o 
   5   3  20      125.75      131.54      7.34 o 
   6   3  20       26.76       23.79      4.37 o 
   7   3  20        3.62        3.73      4.71 o 
   8   3  20       40.26       32.10      7.18 o 
   9   3  20        0.67        6.73      4.64 o 
  10   3  20        5.23        4.72      4.72 o 
  11   3  20        2.58      -10.75     10.75 o 
  12   3  20        8.49       16.54     14.47 o 
  13   3  20        2.33       -1.38     10.06 o 
   0   4  20        1.58        2.19      2.81 o 
   1   4  20       33.58       33.07      4.06 o 
   2   4  20      487.72      465.25     14.23 o 
   3   4  20        1.61        9.78      2.43 o 
   4   4  20      736.43      640.91     15.50 o 
   5   4  20       47.26       49.24      6.28 o 
   6   4  20       46.60       46.28      5.98 o 
   7   4  20       12.73       18.23      4.69 o 
   8   4  20       27.75       24.06      6.46 o 
   9   4  20        6.72        5.98      4.74 o 
  10   4  20        6.09       17.36     13.92 o 
  11   4  20        0.06        0.69      7.30 o 
  12   4  20        5.00        7.99      9.65 o 
   1   5  20      131.23      142.31      9.85 o 
   2   5  20       19.44       22.01      4.72 o 
   3   5  20       37.94       44.31      5.02 o 
   4   5  20      131.10      131.27      8.47 o 
   5   5  20        9.55       11.53      3.56 o 
   6   5  20      346.03      309.09     12.86 o 
   7   5  20        0.31        4.64      3.28 o 
   8   5  20       41.77       56.58     12.45 o 
   9   5  20       16.08       16.39      8.86 o 
  10   5  20        9.60       20.81     13.23 o 
  11   5  20        0.08      -11.57     12.26 o 
  12   5  20       16.10       38.44     18.05 o 
   0   6  20       36.19       36.92      8.07 o 
   1   6  20      158.66      162.63     11.44 o 
   2   6  20        0.17        0.15      3.78 o 
   3   6  20        8.98        4.95      3.72 o 
   4   6  20       23.65       26.34      4.31 o 
   5   6  20       10.59       10.32      3.91 o 
   6   6  20       50.33       48.16      6.70 o 
   7   6  20       50.67       58.77      9.34 o 
   8   6  20        6.77       15.37      7.94 o 
   9   6  20        7.52       35.83     16.54 o 
  10   6  20       10.03        8.96      7.58 o 
  11   6  20        0.49       21.22     15.29 o 
   1   7  20        9.10       11.78      4.75 o 
   2   7  20       11.35       16.09      4.70 o 
   3   7  20        0.21        1.32      2.69 o 
   4   7  20       72.38       64.07      7.57 o 
   5   7  20       34.53       39.78      7.80 o 
   6   7  20        2.48       10.91      6.91 o 
   7   7  20       39.42       32.84      7.64 o 
   8   7  20        1.78       -0.83     12.54 o 
   9   7  20        5.93        2.48     10.89 o 
  10   7  20       16.28       20.53     14.74 o 
   0   8  20        0.80       14.79     10.33 o 
   1   8  20       10.49        5.00      4.07 o 
   2   8  20       29.50       28.61      6.21 o 
   3   8  20       23.29        5.66      5.79 o 
   4   8  20        1.45        5.95      4.84 o 
   5   8  20       25.15       24.37      6.21 o 
   6   8  20        0.36       -4.42      4.42 o 
   7   8  20       34.17       40.54      7.98 o 
   8   8  20       14.98       16.95     13.02 o 
   9   8  20        2.73       22.52     10.28 o 
   1   9  20       14.94       19.77      6.77 o 
   2   9  20        1.98        4.26      5.29 o 
   3   9  20       17.56       15.54      7.09 o 
   4   9  20       12.37        6.07      6.66 o 
   5   9  20       70.91       87.96     15.78 o 
   6   9  20       19.81       31.64      8.95 o 
   7   9  20       12.27       23.34      7.75 o 
   8   9  20        1.28      -12.26     12.26 o 
   0  10  20        8.99       21.08     11.85 o 
   1  10  20        0.00       -7.32      7.32 o 
   2  10  20       23.31       25.52     10.51 o 
   3  10  20       42.76       49.83     13.37 o 
   4  10  20       14.84       26.00     10.77 o 
   5  10  20       17.37       33.72     11.34 o 
   6  10  20        8.23       11.68      8.31 o 
   1   1  21       28.70       43.65      4.11 o 
   2   1  21        8.11       10.39      3.48 o 
   3   1  21     1008.02      975.63     21.96 o 
   4   1  21      100.41      104.95      9.88 o 
   5   1  21        3.50        2.96      1.71 o 
   6   1  21       61.10       63.05      7.86 o 
   7   1  21        6.23        9.73      3.03 o 
   8   1  21      185.32      182.51      9.72 o 
   9   1  21       29.27       25.97      8.77 o 
  10   1  21       28.10       31.21      7.29 o 
  11   1  21        0.06       -5.78      6.96 o 
  12   1  21        0.33       19.13      9.53 o 
  13   1  21        0.11       -5.37      9.65 o 
   0   2  21        4.25       16.22     10.82 o 
   1   2  21       31.78       39.39      3.84 o 
   2   2  21        0.21        4.21      3.31 o 
   3   2  21      377.43      388.50     17.55 o 
   4   2  21      242.92      230.22      9.27 o 
   5   2  21      600.37      587.42     13.23 o 
   6   2  21      475.19      411.66     14.23 o 
   7   2  21      129.56      137.67     12.27 o 
   8   2  21      133.76      137.60     13.60 o 
   9   2  21        0.31       -2.94      3.93 o 
  10   2  21       25.33       26.99      7.65 o 
  11   2  21        0.03        4.41      8.96 o 
  12   2  21       21.87       35.69     15.85 o 
  13   2  21        0.26       24.39     15.16 o 
   1   3  21       17.00       13.17      3.12 o 
   2   3  21      274.15      272.37      9.47 o 
   3   3  21        0.61        5.18      3.25 o 
   4   3  21      154.13      121.68      7.15 o 
   5   3  21     1248.02     1230.22     21.39 o 
   6   3  21      400.96      351.51     14.41 o 
   7   3  21      681.29      647.58     19.10 o 
   8   3  21       17.27       20.50      7.07 o 
   9   3  21       35.17       48.32      8.47 o 
  10   3  21       11.94        3.69      5.61 o 
  11   3  21        4.61       15.57     13.37 o 
  12   3  21       19.55       28.39     15.43 o 
   0   4  21      220.64      184.31     15.85 o 
   1   4  21      129.51      133.43      8.32 o 
   2   4  21      291.34      276.64     10.51 o 
   3   4  21      913.36      860.34     15.64 o 
   4   4  21      626.39      594.09     17.37 o 
   5   4  21      345.28      317.37     16.18 o 
   6   4  21       30.83       35.74      5.62 o 
   7   4  21       10.10       11.46      3.69 o 
   8   4  21       28.49       31.74      6.68 o 
   9   4  21       66.72       71.55      9.99 o 
  10   4  21        0.56       -2.07      8.13 o 
  11   4  21        3.46       37.34     16.95 o 
  12   4  21        5.15        6.34     11.99 o 
   1   5  21       73.82       75.57      6.21 o 
   2   5  21      278.68      269.83     13.54 o 
   3   5  21       50.84       51.69      5.75 o 
   4   5  21       40.51       46.92      4.07 o 
   5   5  21       23.76       18.44      4.00 o 
   6   5  21       94.12       71.06      6.66 o 
   7   5  21       41.30       44.37      5.49 o 
   8   5  21      150.78      153.85     19.44 o 
   9   5  21        0.80       13.76      8.65 o 
  10   5  21        0.32        2.76      6.61 o 
  11   5  21        2.47       13.92     13.64 o 
   0   6  21       87.15       68.04     10.36 o 
   1   6  21       97.90       98.56      9.18 o 
   2   6  21       42.86       40.31      5.98 o 
   3   6  21       96.50       91.44      7.32 o 
   4   6  21       15.81       15.01      3.47 o 
   5   6  21        8.43        6.39      2.25 o 
   6   6  21       45.69       39.07      6.80 o 
   7   6  21        0.80        6.65      4.99 o 
   8   6  21        7.90       -0.03      5.36 o 
   9   6  21       24.91       31.42     15.85 o 
  10   6  21       18.84       -0.83      7.03 o 
  11   6  21       11.71       14.61     15.43 o 
   1   7  21       12.06       13.09      4.65 o 
   2   7  21        2.03       -0.75      3.43 o 
   3   7  21       18.98       15.03      4.82 o 
   4   7  21        0.02        6.33      3.68 o 
   5   7  21        5.83       10.09      4.99 o 
   6   7  21        7.02        7.48      5.54 o 
   7   7  21       16.86       23.48      6.44 o 
   8   7  21       14.77       31.28     14.05 o 
   9   7  21        1.25       14.74     13.37 o 
  10   7  21       22.99       35.55     15.43 o 
   0   8  21       19.96       16.59      7.65 o 
   1   8  21       56.49       35.87      9.33 o 
   2   8  21        0.02        6.78      4.43 o 
   3   8  21        1.71        6.28      7.55 o 
   4   8  21       29.87       36.10      7.66 o 
   5   8  21        5.21       15.21      5.40 o 
   6   8  21        0.01       -0.40      4.14 o 
   7   8  21        4.18        7.50      4.77 o 
   8   8  21        5.55       18.45      9.87 o 
   9   8  21        5.30       10.26     30.59 o 
   1   9  21        0.32        5.69      4.90 o 
   2   9  21        1.07        5.75      4.28 o 
   3   9  21        0.57       -0.33      5.08 o 
   4   9  21        0.01        2.65      5.60 o 
   5   9  21        4.88       15.53      6.63 o 
   6   9  21        1.46       18.59      7.01 o 
   7   9  21        3.58        8.33      8.95 o 
   0  10  21        0.27        7.44      9.78 o 
   1  10  21        3.90        8.71     23.01 o 
   2  10  21        0.39        6.57      6.66 o 
   3  10  21        0.70        4.40     12.06 o 
   4  10  21        3.72        6.32      7.41 o 
   5  10  21        0.27        3.06      6.32 o 
   6  10  21        2.06       27.68      9.76 o 
   0   0  22     3061.62     3072.35     65.59 o 
   1   0  22     2510.07     2292.77     66.70 o 
   2   0  22      168.61      183.22     11.97 o 
   3   0  22     1118.91     1029.38     21.06 o 
   4   0  22     1329.07     1164.22     80.77 o 
   5   0  22        2.62        8.05      7.79 o 
   6   0  22      152.09      128.29     14.30 o 
   7   0  22     1469.89     1460.02     93.35 o 
   8   0  22     1313.14     1267.48     48.34 o 
   9   0  22      525.88      498.00     31.62 o 
  10   0  22        9.01        5.28      6.89 o 
  11   0  22        0.24        3.15      6.03 o 
  12   0  22       14.99       29.49     14.19 o 
  13   0  22        0.42       27.56     18.05 o 
   1   1  22      131.00      147.68      7.55 o 
   2   1  22      861.41      833.41     19.83 o 
   3   1  22     1360.23     1334.27     24.93 o 
   4   1  22        3.75        2.14      4.69 o 
   5   1  22       48.88       55.88      4.99 o 
   6   1  22     2778.00     2729.44     45.79 o 
   7   1  22      388.32      377.57     13.00 o 
   8   1  22       85.21       82.64      9.21 o 
   9   1  22      339.99      342.19     18.56 o 
  10   1  22      144.11      152.55     13.53 o 
  11   1  22       16.96       14.74      5.51 o 
  12   1  22        5.87       -9.23      9.23 o 
  13   1  22       18.18       12.13     10.61 o 
   0   2  22      706.22      691.16     24.73 o 
   1   2  22        3.24        4.76      2.50 o 
   2   2  22      282.90      273.80     14.50 o 
   3   2  22       72.45       93.46      9.18 o 
   4   2  22     3808.95     3485.28     38.02 o 
   5   2  22       27.84       39.28      3.91 o 
   6   2  22        8.12       -0.57      2.92 o 
   7   2  22       47.43       51.82     13.18 o 
   8   2  22      733.43      680.68     28.52 o 
   9   2  22        2.53        9.07      5.41 o 
  10   2  22       33.75       33.58      7.95 o 
  11   2  22        7.84       14.19     13.50 o 
  12   2  22        2.99       40.79     19.84 o 
  13   2  22        0.01        8.13     11.02 o 
   1   3  22        0.26       -1.32      2.08 o 
   2   3  22       72.06       57.73      4.52 o 
   3   3  22      112.70      110.62      7.28 o 
   4   3  22       19.33       19.48      3.11 o 
   5   3  22       88.10       78.36      6.84 o 
   6   3  22     1791.78     1722.32     36.99 o 
   7   3  22      143.33      163.83     10.10 o 
   8   3  22        1.51       16.65      6.37 o 
   9   3  22        2.86       15.70      6.06 o 
  10   3  22        1.08       -1.11      5.13 o 
  11   3  22        5.43       31.14     16.12 o 
  12   3  22        2.92        8.54      8.96 o 
   0   4  22      142.55      121.45     11.54 o 
   1   4  22       93.41       85.55      6.76 o 
   2   4  22      143.07      137.53      7.56 o 
   3   4  22       11.50       11.58      2.50 o 
   4   4  22      176.57      183.74     10.01 o 
   5   4  22        7.73       16.06      4.15 o 
   6   4  22        8.69        9.14      3.72 o 
   7   4  22      207.20      210.67     12.09 o 
   8   4  22       38.85       44.49      8.12 o 
   9   4  22       80.44       92.98     11.31 o 
  10   4  22        1.14       -1.43      7.30 o 
  11   4  22        9.14       -0.96      9.78 o 
  12   4  22        6.07       10.89      9.23 o 
   1   5  22        7.05        8.74      3.78 o 
   2   5  22       41.57       40.61      4.67 o 
   3   5  22       35.00       33.88      3.83 o 
   4   5  22        0.63        3.97      1.59 o 
   5   5  22        9.78       10.96      3.00 o 
   6   5  22       20.26       20.96      4.00 o 
   7   5  22       49.43       60.75      6.38 o 
   8   5  22        2.51       12.97      7.12 o 
   9   5  22       17.31        6.51     17.50 o 
  10   5  22       69.05       92.87     22.60 o 
  11   5  22        4.89       10.06      9.65 o 
   0   6  22        1.75        0.66      4.89 o 
   1   6  22       22.90       22.13      4.04 o 
   2   6  22      115.04      115.95      9.78 o 
   3   6  22       49.55       51.17      5.79 o 
   4   6  22       56.39       58.28      6.12 o 
   5   6  22        1.31        0.00      2.46 o 
   6   6  22        0.34       -0.22      2.95 o 
   7   6  22        1.71        1.99      5.64 o 
   8   6  22       36.98       38.21     11.45 o 
   9   6  22        8.71       17.09     13.50 o 
  10   6  22       18.32       27.97     15.57 o 
   1   7  22        5.44       -1.22      5.30 o 
   2   7  22        6.40        4.27      3.58 o 
   3   7  22       14.70       14.26      3.63 o 
   4   7  22       65.96       66.27      7.66 o 
   5   7  22       29.77       29.54      7.75 o 
   6   7  22        0.89        0.05      5.86 o 
   7   7  22        6.39       21.78      7.11 o 
   8   7  22       32.22       44.09     17.64 o 
   9   7  22        9.47       23.84     17.22 o 
  10   7  22        0.28        2.07     10.20 o 
   0   8  22        8.71       13.73     13.50 o 
   1   8  22        0.00        2.51      3.90 o 
   2   8  22        1.78        3.31      3.82 o 
   3   8  22        7.69        0.38      5.31 o 
   4   8  22        3.50       12.28      4.93 o 
   5   8  22        1.42       -5.15      5.15 o 
   6   8  22        0.32        2.42      4.85 o 
   7   8  22        0.00       10.82      5.83 o 
   8   8  22       13.18       21.06      8.35 o 
   9   8  22        0.77       15.02     11.30 o 
   1   9  22        0.67        3.52      4.45 o 
   2   9  22        2.93       15.43      7.41 o 
   3   9  22        0.10        5.81      4.86 o 
   4   9  22        0.01       -4.65      5.02 o 
   5   9  22        0.12       -5.74      7.68 o 
   6   9  22       32.82       51.99     10.58 o 
   7   9  22        0.64        1.43     17.16 o 
   0  10  22        2.60      -14.33     14.33 o 
   1  10  22        1.20       -4.55      5.96 o 
   2  10  22        0.38       -4.64     14.67 o 
   3  10  22        0.10        4.93      6.57 o 
   4  10  22       15.12       17.59      8.74 o 
   5  10  22        0.17        8.92      7.94 o 
   6  10  22        7.97       21.63     12.95 o 
   1   1  23      172.88      174.69      8.28 o 
   2   1  23      179.85      181.08      9.72 o 
   3   1  23       29.18       26.23      4.05 o 
   4   1  23        1.33        9.48      6.11 o 
   5   1  23     1337.97     1255.33     24.11 o 
   6   1  23      713.30      684.32     19.54 o 
   7   1  23       31.58       31.21      4.17 o 
   8   1  23      126.94      126.42     11.37 o 
   9   1  23        5.59       17.74      5.21 o 
  10   1  23       34.88       53.95      8.81 o 
  11   1  23       71.21       78.98     10.13 o 
  12   1  23        7.10       25.08     15.02 o 
  13   1  23        3.75       50.02     21.22 o 
   0   2  23      900.39      862.33     36.03 o 
   1   2  23      112.79      125.13      9.47 o 
   2   2  23        5.34        0.96      4.06 o 
   3   2  23      454.38      439.48     19.15 o 
   4   2  23      916.06      891.01     35.85 o 
   5   2  23      722.15      701.65     18.59 o 
   6   2  23      145.28      149.20      8.97 o 
   7   2  23      429.62      410.47     26.60 o 
   8   2  23       21.29       27.70      7.22 o 
   9   2  23      252.20      251.99     18.44 o 
  10   2  23       89.59       77.46     10.88 o 
  11   2  23       29.90       43.55      9.15 o 
  12   2  23        0.02       -6.75      8.13 o 
   1   3  23        2.95        0.66      4.91 o 
   2   3  23      153.42      143.88      7.16 o 
   3   3  23      663.34      653.06     20.91 o 
   4   3  23        2.53        3.38      2.25 o 
   5   3  23      199.60      181.96     10.98 o 
   6   3  23      192.22      190.00     11.18 o 
   7   3  23       26.53       24.49      4.45 o 
   8   3  23      128.84      120.24     12.71 o 
   9   3  23       36.70       37.40     11.87 o 
  10   3  23        1.45        1.43      7.43 o 
  11   3  23       17.64       35.55     15.98 o 
  12   3  23        8.48       23.29     14.33 o 
   0   4  23      387.39      353.55     19.67 o 
   1   4  23      133.33      120.16      8.00 o 
   2   4  23       99.45      100.57      6.63 o 
   3   4  23        0.77        1.97      2.11 o 
   4   4  23      114.88      119.01      8.32 o 
   5   4  23       16.78       29.68      4.72 o 
   6   4  23        8.36        8.11      3.81 o 
   7   4  23       93.52       92.29      8.58 o 
   8   4  23       16.14       22.52      6.57 o 
   9   4  23        2.61       14.96      8.48 o 
  10   4  23       24.36       10.23     16.33 o 
  11   4  23        0.18        8.68      8.27 o 
  12   4  23        0.43       -2.76      9.37 o 
   1   5  23       39.15       44.57      5.06 o 
   2   5  23       77.45       68.33      5.68 o 
   3   5  23       25.86       25.89      3.93 o 
   4   5  23      216.30      199.73     10.87 o 
   5   5  23       48.53       54.25      5.97 o 
   6   5  23       72.46       63.39      6.62 o 
   7   5  23       93.08       92.59      7.92 o 
   8   5  23       28.19       42.64      9.34 o 
   9   5  23        0.27       -4.77     10.68 o 
  10   5  23        0.56       -6.75      6.75 o 
  11   5  23        5.99        8.54      8.54 o 
   0   6  23        0.40        1.71      3.68 o 
   1   6  23        1.57        2.04      2.77 o 
   2   6  23       86.71       88.24      7.40 o 
   3   6  23       69.03       72.78      5.92 o 
   4   6  23       68.14       58.10      6.36 o 
   5   6  23        9.47        6.15      6.00 o 
   6   6  23        5.86       10.56      5.06 o 
   7   6  23        1.96       10.27      5.61 o 
   8   6  23        0.06       -1.09      7.02 o 
   9   6  23       27.03       30.63     10.02 o 
  10   6  23        0.62       -7.03     13.09 o 
   1   7  23       20.26       25.27      5.43 o 
   2   7  23        3.09        2.14      4.07 o 
   3   7  23       13.05       16.81      3.66 o 
   4   7  23        0.01       -0.76      3.52 o 
   5   7  23        5.00       10.21      6.01 o 
   6   7  23        1.57        6.80      4.90 o 
   7   7  23        0.02        6.08      4.97 o 
   8   7  23        9.55       29.30     10.49 o 
   9   7  23        1.51        6.34     11.85 o 
   0   8  23       13.94       18.12     11.37 o 
   1   8  23       29.75       35.43      6.38 o 
   2   8  23       16.33       25.67      6.09 o 
   3   8  23        0.01        0.52      3.45 o 
   4   8  23       16.55       26.79      6.70 o 
   5   8  23        2.65        9.01      5.70 o 
   6   8  23       10.61       21.34      5.97 o 
   7   8  23        1.38       13.01     17.09 o 
   8   8  23        1.26       12.47      9.65 o 
   1   9  23        0.29        4.88      5.01 o 
   2   9  23        0.09       15.89     10.47 o 
   3   9  23        0.99        5.52      5.33 o 
   4   9  23        2.60        9.43      5.37 o 
   5   9  23        2.85        3.70      7.99 o 
   6   9  23        6.29       12.50      5.89 o 
   7   9  23        0.06       12.68     12.54 o 
   0  10  23        0.00        4.41      8.27 o 
   1  10  23        6.47        6.81      7.00 o 
   2  10  23        7.68        9.31     11.02 o 
   3  10  23        4.87        6.75     12.68 o 
   4  10  23        0.49        0.46      8.41 o 
   5  10  23        1.06        7.87      7.46 o 
   6  10  23        0.35       -2.48      7.30 o 
   0   0  24      418.74      443.16     22.74 o 
   1   0  24       57.95       49.69      6.81 o 
   2   0  24     3194.30     2922.04    130.56 o 
   3   0  24      647.54      605.10     19.60 o 
   4   0  24       20.87       13.20      6.53 o 
   5   0  24      843.81      761.71     34.05 o 
   6   0  24       32.83       16.18     12.19 o 
   7   0  24       38.11       34.67      9.38 o 
   8   0  24       63.49       61.06     12.10 o 
   9   0  24        4.48       23.35     10.89 o 
  10   0  24       15.43       16.91      7.43 o 
  11   0  24        6.33       15.11      9.78 o 
  12   0  24        7.25       -0.83      7.72 o 
   1   1  24      280.21      274.24     12.04 o 
   2   1  24      203.86      193.80     10.12 o 
   3   1  24      695.38      633.49     18.03 o 
   4   1  24      897.45      826.82     20.28 o 
   5   1  24      127.56      122.97      5.58 o 
   6   1  24       46.66       43.04      3.95 o 
   7   1  24       56.42       69.70      8.20 o 
   8   1  24       90.58       92.38      9.55 o 
   9   1  24       10.00        5.13      3.99 o 
  10   1  24        6.81        9.75      5.28 o 
  11   1  24        1.96       15.18      6.78 o 
  12   1  24       25.43       61.32     21.77 o 
   0   2  24      393.91      410.96     19.84 o 
   1   2  24     1579.07     1494.04     33.07 o 
   2   2  24        0.08        2.57      3.59 o 
   3   2  24        0.06       -0.76      3.59 o 
   4   2  24        6.97       11.71      3.04 o 
   5   2  24        2.08        5.29      1.95 o 
   6   2  24        3.67        5.25      3.50 o 
   7   2  24       37.23       35.87      7.40 o 
   8   2  24        3.96        1.91      5.00 o 
   9   2  24        5.93       18.19      6.38 o 
  10   2  24       15.62       10.88     10.54 o 
  11   2  24       35.57       45.25     10.28 o 
  12   2  24        5.49       22.87     15.98 o 
   1   3  24      565.71      540.56     16.20 o 
   2   3  24       23.68       27.62      5.10 o 
   3   3  24        4.76        6.70      3.76 o 
   4   3  24      127.54      118.97      7.29 o 
   5   3  24      194.99      193.30     11.44 o 
   6   3  24        4.74        5.54      3.04 o 
   7   3  24       71.81       56.97      8.62 o 
   8   3  24       35.03       26.71      7.13 o 
   9   3  24        6.57       25.32      7.58 o 
  10   3  24       31.55       27.00      7.19 o 
  11   3  24        5.54       20.20      8.97 o 
  12   3  24       18.62       28.25     16.54 o 
   0   4  24        9.39       -0.72      4.89 o 
   1   4  24       25.22       25.11      4.16 o 
   2   4  24        9.06        9.38      2.56 o 
   3   4  24       60.15       59.77      4.90 o 
   4   4  24       86.75       87.26      7.62 o 
   5   4  24       90.38       82.40      7.03 o 
   6   4  24       71.97       61.07      6.96 o 
   7   4  24       90.11       68.64      9.19 o 
   8   4  24       79.59       75.39     10.14 o 
   9   4  24        5.16       18.53      8.96 o 
  10   4  24       54.81       66.90     21.70 o 
  11   4  24       10.46        8.82     11.99 o 
   1   5  24       10.00        7.97      3.50 o 
   2   5  24      169.39      181.22      9.48 o 
   3   5  24       42.43       48.42      4.46 o 
   4   5  24       12.38       16.21      3.99 o 
   5   5  24       56.89       38.33      5.32 o 
   6   5  24      129.53      103.26      8.11 o 
   7   5  24       57.51       51.88      6.11 o 
   8   5  24       26.77       32.18      8.00 o 
   9   5  24        4.82        5.39      6.96 o 
  10   5  24        9.11       18.26     11.51 o 
  11   5  24        9.05       25.49     15.02 o 
   0   6  24      380.53      366.43     19.41 o 
   1   6  24        4.40        9.81      3.27 o 
   2   6  24       33.77       32.59      4.57 o 
   3   6  24      209.16      185.87     10.96 o 
   4   6  24      125.77      114.76      8.76 o 
   5   6  24       29.57       26.61      4.62 o 
   6   6  24        0.20        5.98      4.77 o 
   7   6  24       20.81       12.25      9.44 o 
   8   6  24       25.60       28.99     10.15 o 
   9   6  24       81.28       82.15     15.61 o 
  10   6  24        0.00        6.89     12.13 o 
   1   7  24       69.33       57.61      6.59 o 
   2   7  24      111.42      115.46      9.67 o 
   3   7  24       19.66       21.42      3.52 o 
   4   7  24       23.99       28.50      6.10 o 
   5   7  24       90.55       88.27     11.26 o 
   6   7  24       63.99       76.38     10.94 o 
   7   7  24      108.69      146.98     19.92 o 
   8   7  24       26.15       28.65     10.57 o 
   9   7  24        3.22       15.57     12.68 o 
   0   8  24        0.04        5.47      5.11 o 
   1   8  24        1.06        3.05      3.68 o 
   2   8  24       14.21       18.02      4.26 o 
   3   8  24       58.83       50.01      7.92 o 
   4   8  24       71.42       73.44      9.56 o 
   5   8  24       12.42       18.61      5.15 o 
   6   8  24        5.39        2.83      4.83 o 
   7   8  24        0.59        4.78      5.85 o 
   8   8  24       25.20       38.35     11.88 o 
   1   9  24        6.61       14.39      6.44 o 
   2   9  24        1.26        5.98      8.43 o 
   3   9  24        9.73        8.22      4.42 o 
   4   9  24        0.02       -4.60      4.60 o 
   5   9  24        0.08        6.28      6.26 o 
   6   9  24       51.39       54.53     13.49 o 
   7   9  24        5.51       47.68     20.12 o 
   0  10  24        0.38       -3.44      8.96 o 
   1  10  24        5.05       13.84      8.73 o 
   2  10  24        1.98        4.19     12.95 o 
   3  10  24        0.11        1.56      6.08 o 
   4  10  24       18.28       15.84      8.60 o 
   5  10  24        3.33       19.15      8.60 o 
   6  10  24        0.68      -11.30     11.30 o 
   1   1  25       12.22       28.51      5.02 o 
   2   1  25       28.65       40.31      5.19 o 
   3   1  25       60.85       65.12      6.63 o 
   4   1  25      618.67      606.14     17.77 o 
   5   1  25      101.15       93.40      5.32 o 
   6   1  25      115.22      105.98      6.58 o 
   7   1  25        5.19        8.23      5.62 o 
   8   1  25       85.59       96.29     10.21 o 
   9   1  25        4.34        2.93      4.64 o 
  10   1  25       36.66       34.18     11.14 o 
  11   1  25       55.06       47.34      9.70 o 
  12   1  25        0.78       12.68     14.61 o 
   0   2  25       45.42       76.47     10.25 o 
   1   2  25        5.64       27.55      5.99 o 
   2   2  25      531.59      539.32     19.07 o 
   3   2  25       37.17       21.25      5.87 o 
   4   2  25       93.79       83.07      6.88 o 
   5   2  25       30.21       23.81      4.21 o 
   6   2  25        3.75        7.45      3.56 o 
   7   2  25       17.82       15.05     10.29 o 
   8   2  25       52.83       56.23      9.21 o 
   9   2  25       96.19      105.87     12.70 o 
  10   2  25       21.63       37.36      8.89 o 
  11   2  25        5.13        7.71      7.02 o 
  12   2  25        0.02       -8.41      8.41 o 
   1   3  25       46.25       45.11      5.23 o 
   2   3  25       33.82       36.82      4.05 o 
   3   3  25        2.19        8.76      4.01 o 
   4   3  25        7.78        5.84      2.97 o 
   5   3  25        3.82        5.44      3.30 o 
   6   3  25      101.58       99.27      8.27 o 
   7   3  25       31.16       35.09      7.66 o 
   8   3  25        3.04       13.10      6.06 o 
   9   3  25        0.38        7.57      5.22 o 
  10   3  25        4.42        2.32      8.78 o 
  11   3  25       66.08       93.81     17.44 o 
  12   3  25        0.22        4.82     10.33 o 
   0   4  25       12.81       18.56      5.88 o 
   1   4  25       59.77       50.87      5.67 o 
   2   4  25        0.11        4.39      2.52 o 
   3   4  25      139.94      134.31      6.89 o 
   4   4  25      112.47      110.30      8.16 o 
   5   4  25       26.75       25.67      4.29 o 
   6   4  25        2.73        3.25      3.00 o 
   7   4  25        5.59        8.55      4.18 o 
   8   4  25       14.06        7.85      4.29 o 
   9   4  25       47.49       74.82     15.15 o 
  10   4  25       17.78       16.92     14.61 o 
  11   4  25        4.35        4.55      9.65 o 
   1   5  25      255.15      233.52     11.15 o 
   2   5  25      113.49      120.91      7.23 o 
   3   5  25       25.66       21.47      4.21 o 
   4   5  25      146.38      135.18      9.29 o 
   5   5  25        0.26       -0.46      2.83 o 
   6   5  25        7.47        6.12      3.43 o 
   7   5  25        1.86        1.49      4.10 o 
   8   5  25       89.89       97.42     12.08 o 
   9   5  25        2.07       18.10      9.51 o 
  10   5  25        2.50        7.92      7.75 o 
  11   5  25        4.61       -7.85     11.57 o 
   0   6  25      125.64      138.09     12.21 o 
   1   6  25       21.03       17.67      5.29 o 
   2   6  25      201.26      181.53     10.30 o 
   3   6  25       12.73        6.18      3.58 o 
   4   6  25       12.73       10.79      3.39 o 
   5   6  25       71.57       58.24      6.47 o 
   6   6  25       21.36       19.36      4.85 o 
   7   6  25        0.03       15.32      9.05 o 
   8   6  25       20.62       48.59     14.74 o 
   9   6  25        9.84       29.75     11.11 o 
  10   6  25       11.78       31.28     14.19 o 
   1   7  25        1.91        5.17      4.70 o 
   2   7  25        3.12        2.49      3.60 o 
   3   7  25       25.23       22.45      4.10 o 
   4   7  25        0.02       -2.51      3.10 o 
   5   7  25        3.07        5.63      5.19 o 
   6   7  25       59.20       65.20     10.01 o 
   7   7  25        1.58       17.64      9.24 o 
   8   7  25        1.55       15.29     10.20 o 
   9   7  25        1.51       -0.14     11.16 o 
   0   8  25        4.50        7.98      6.47 o 
   1   8  25       40.50       37.71      6.16 o 
   2   8  25       11.32        8.18      3.79 o 
   3   8  25        0.00        0.00      4.14 o 
   4   8  25       26.09       23.09      5.62 o 
   5   8  25        2.40        9.07      6.83 o 
   6   8  25        2.93       12.84      6.04 o 
   7   8  25        0.00       -5.81      5.81 o 
   8   8  25       10.32        8.16      9.02 o 
   1   9  25       11.93       20.98      7.35 o 
   2   9  25        2.72        5.51      8.27 o 
   3   9  25        0.18       19.98      5.81 o 
   4   9  25        0.01       -3.97      4.63 o 
   5   9  25        2.18       -4.02      5.10 o 
   6   9  25        0.25        8.20     16.81 o 
   0  10  25        3.77       -8.27      8.27 o 
   1  10  25        0.61        8.07      9.71 o 
   2  10  25        0.23        1.47      5.53 o 
   3  10  25        0.01        3.02      6.10 o 
   4  10  25        3.50       12.75     10.89 o 
   5  10  25        0.05       10.31      8.09 o 
   0   0  26      183.04      209.31     25.22 o 
   1   0  26        0.99        0.48      2.44 o 
   2   0  26     2087.29     2053.91     41.17 o 
   3   0  26     4400.20     4138.01     46.39 o 
   4   0  26       44.34       35.61      7.20 o 
   5   0  26     1166.14     1094.54     42.38 o 
   6   0  26       21.56       21.24      7.77 o 
   7   0  26      340.05      316.48     24.99 o 
   8   0  26        3.76       16.38     20.60 o 
   9   0  26       47.14       39.82     10.18 o 
  10   0  26        5.57        5.27      9.44 o 
  11   0  26       10.14        2.01      7.27 o 
  12   0  26       16.30       27.70     14.88 o 
   1   1  26      913.22      877.06     23.76 o 
   2   1  26      229.02      219.64     11.30 o 
   3   1  26      472.26      408.74     15.02 o 
   4   1  26      869.93      825.59     20.90 o 
   5   1  26     1225.49     1151.00     25.44 o 
   6   1  26        5.25        6.83      2.61 o 
   7   1  26      270.60      272.00     18.68 o 
   8   1  26      214.53      231.10     17.74 o 
   9   1  26        4.03        8.53      5.30 o 
  10   1  26        2.49       24.54      8.08 o 
  11   1  26       15.86       21.55      8.24 o 
  12   1  26       34.92       62.56     20.39 o 
   0   2  26      675.08      709.86     27.64 o 
   1   2  26     1066.59     1052.62     26.40 o 
   2   2  26      397.06      338.74     15.78 o 
   3   2  26       77.38       81.61      9.61 o 
   4   2  26       13.22        8.88      3.03 o 
   5   2  26      104.43       90.26      7.81 o 
   6   2  26        1.68        1.67      2.52 o 
   7   2  26       72.31       69.42     10.12 o 
   8   2  26        5.07       10.04      4.52 o 
   9   2  26       48.82       51.95      9.07 o 
  10   2  26       32.75       31.68      8.60 o 
  11   2  26        4.21        6.30      6.51 o 
  12   2  26        1.15        2.89     11.71 o 
   1   3  26       78.91      107.11      7.90 o 
   2   3  26      262.47      238.95     13.35 o 
   3   3  26       51.00       54.36      6.93 o 
   4   3  26       39.96       35.67      5.48 o 
   5   3  26        2.13        7.59      3.15 o 
   6   3  26       12.58       14.69      3.96 o 
   7   3  26       21.00       18.75      6.54 o 
   8   3  26        7.78       11.40      5.12 o 
   9   3  26       15.12       13.37      6.15 o 
  10   3  26        0.08        6.45      7.27 o 
  11   3  26       69.64       83.82     16.77 o 
   0   4  26      246.43      206.74     19.15 o 
   1   4  26       54.43       44.84      5.65 o 
   2   4  26        8.13        5.62      5.09 o 
   3   4  26        0.02       -2.27      2.50 o 
   4   4  26        3.24        3.61      3.15 o 
   5   4  26        0.67        7.31      3.40 o 
   6   4  26       24.65       20.41      5.09 o 
   7   4  26        5.86        5.98      4.27 o 
   8   4  26        0.05        6.57      4.78 o 
   9   4  26       63.40       57.21     12.25 o 
  10   4  26        8.73       29.44     10.95 o 
  11   4  26        6.10       33.48     17.91 o 
   1   5  26       25.18       21.33      5.31 o 
   2   5  26       45.88       47.08      4.87 o 
   3   5  26       55.17       53.22      6.11 o 
   4   5  26        0.52        0.29      2.82 o 
   5   5  26        8.83        9.49      2.97 o 
   6   5  26        0.06        2.57      2.78 o 
   7   5  26        4.65        4.77      8.29 o 
   8   5  26       25.55       54.12      9.96 o 
   9   5  26       17.71       29.85      9.07 o 
  10   5  26        0.08       18.27     11.55 o 
   0   6  26       33.77       31.92      6.54 o 
   1   6  26        0.20        1.53      2.66 o 
   2   6  26        0.00        6.41      3.82 o 
   3   6  26        2.10        1.74      3.70 o 
   4   6  26       18.44       25.46      4.55 o 
   5   6  26       28.39       27.26      5.05 o 
   6   6  26       29.29       29.88      7.02 o 
   7   6  26       15.27        7.60      6.04 o 
   8   6  26        0.01       10.97     14.19 o 
   9   6  26        8.69       20.32     11.71 o 
  10   6  26        1.03       43.40     20.39 o 
   1   7  26        5.59        9.54      3.14 o 
   2   7  26       32.04       47.97      5.76 o 
   3   7  26        7.23        5.49      3.98 o 
   4   7  26        2.81        6.29      5.16 o 
   5   7  26       22.11       22.33      6.82 o 
   6   7  26       17.17       17.98      6.51 o 
   7   7  26       28.62       42.52     13.00 o 
   8   7  26       13.24        6.50     13.23 o 
   9   7  26        1.16        0.28      6.48 o 
   0   8  26       35.37       42.78      8.16 o 
   1   8  26        6.59        7.24      4.30 o 
   2   8  26        1.19        0.28      3.41 o 
   3   8  26        0.52        0.51      3.98 o 
   4   8  26       47.20       40.05      7.29 o 
   5   8  26        9.40        3.65      5.15 o 
   6   8  26        3.30        5.03      4.81 o 
   7   8  26        0.05       -0.82      5.64 o 
   8   8  26        3.19        6.06      8.96 o 
   1   9  26        2.54        0.06      5.11 o 
   2   9  26       45.42       41.96      7.03 o 
   3   9  26        4.13        1.04      4.48 o 
   4   9  26        0.25       -2.55      5.61 o 
   5   9  26        3.07        2.42      4.32 o 
   6   9  26       11.34        1.65      9.78 o 
   0  10  26       31.37       34.45     17.64 o 
   1  10  26        1.14       -7.08      8.62 o 
   2  10  26        0.11       14.88     13.64 o 
   3  10  26        0.02        4.93      5.34 o 
   4  10  26       10.80        8.50      8.10 o 
   5  10  26        5.56      -13.09     13.09 o 
   1   1  27       16.53       36.14      7.89 o 
   2   1  27      333.21      296.98     13.14 o 
   3   1  27      179.11      175.07     10.28 o 
   4   1  27      505.83      470.45     22.66 o 
   5   1  27       73.07       74.17     10.28 o 
   6   1  27        9.02        6.21      4.00 o 
   7   1  27        0.01        4.13      4.88 o 
   8   1  27      102.02       95.41     12.07 o 
   9   1  27       22.96       13.26      5.12 o 
  10   1  27       12.08       25.48      7.24 o 
  11   1  27       25.30       41.90      9.27 o 
  12   1  27        9.71       11.85     12.81 o 
   0   2  27     2511.33     2404.41     50.54 o 
   1   2  27     1118.64     1150.28     28.16 o 
   2   2  27      697.18      665.01     22.03 o 
   3   2  27        8.04        0.74      4.00 o 
   4   2  27       39.56       33.93      6.68 o 
   5   2  27        0.01        0.92      2.74 o 
   6   2  27       22.75       23.57      4.47 o 
   7   2  27      110.24      107.54     12.59 o 
   8   2  27        7.63        7.38      4.94 o 
   9   2  27       35.90       46.74     12.11 o 
  10   2  27        1.17       12.35      6.74 o 
  11   2  27        7.49        1.67      4.87 o 
   1   3  27      784.30      761.29     20.36 o 
   2   3  27     1324.82     1226.31     30.07 o 
   3   3  27      322.87      325.73     15.96 o 
   4   3  27        1.05        2.75      2.90 o 
   5   3  27        2.14        6.34      3.44 o 
   6   3  27      146.24      132.01      9.76 o 
   7   3  27       11.19        4.17      6.27 o 
   8   3  27        7.50       16.29      7.82 o 
   9   3  27       78.51       97.60     12.65 o 
  10   3  27      138.21      182.89     17.51 o 
  11   3  27       74.93      121.95     19.78 o 
   0   4  27     1417.12     1266.06     52.77 o 
   1   4  27      540.98      533.26     17.64 o 
   2   4  27       79.12       82.98      6.20 o 
   3   4  27       95.72       98.29      7.96 o 
   4   4  27        2.20        1.54      3.18 o 
   5   4  27       32.51       33.27      5.29 o 
   6   4  27        0.89       -1.62      2.74 o 
   7   4  27        0.90       -1.49      3.80 o 
   8   4  27        3.23       12.94      5.06 o 
   9   4  27       50.52       72.47     21.36 o 
  10   4  27       19.47       33.26     16.12 o 
  11   4  27       29.16       56.68     24.53 o 
   1   5  27      162.31      163.19     10.48 o 
   2   5  27       79.93       82.64      6.24 o 
   3   5  27       17.27       30.49      5.39 o 
   4   5  27        2.87        3.28      3.79 o 
   5   5  27        2.14        6.87      3.72 o 
   6   5  27        0.22       -2.93      2.93 o 
   7   5  27        5.55       19.32      6.49 o 
   8   5  27       14.46       27.63      8.03 o 
   9   5  27        3.22        1.96      7.55 o 
  10   5  27       24.87       46.98     13.54 o 
   0   6  27       23.72       33.68      7.29 o 
   1   6  27       18.92       20.92      3.88 o 
   2   6  27        0.64        7.81      3.63 o 
   3   6  27       19.80       24.91      5.03 o 
   4   6  27       15.07       10.92      3.49 o 
   5   6  27        0.05        3.77      3.73 o 
   6   6  27        3.21        3.47      3.26 o 
   7   6  27        6.86        5.84      7.06 o 
   8   6  27        3.94       17.44      8.76 o 
   9   6  27        0.44        0.53     10.33 o 
   1   7  27       10.50        8.48      3.90 o 
   2   7  27       34.46       43.22      5.66 o 
   3   7  27        1.73        3.77      3.28 o 
   4   7  27        5.75        2.25      4.03 o 
   5   7  27        3.78       -0.53      4.81 o 
   6   7  27       21.16       18.90      6.75 o 
   7   7  27        2.87        2.15     10.68 o 
   8   7  27        5.73        1.26     10.54 o 
   0   8  27       52.88       54.98     11.10 o 
   1   8  27        3.37        4.28      4.19 o 
   2   8  27       15.30       20.58      5.53 o 
   3   8  27        3.76        9.45      4.40 o 
   4   8  27       12.31       15.68      6.97 o 
   5   8  27        4.12       11.80      4.50 o 
   6   8  27        8.58       15.71      7.24 o 
   7   8  27        4.41        3.57      6.58 o 
   1   9  27        0.32        4.54      5.18 o 
   2   9  27        1.13        9.15      5.56 o 
   3   9  27        3.62        9.20      4.90 o 
   4   9  27        0.01        3.50      4.76 o 
   5   9  27        0.00        2.50      4.60 o 
   6   9  27        1.04       -5.61      9.30 o 
   0  10  27       13.09       27.83     15.71 o 
   1  10  27        2.64       -9.92      9.92 o 
   2  10  27        0.20        1.10     11.44 o 
   3  10  27        4.22        0.65      4.59 o 
   4  10  27        0.11       -6.72      6.72 o 
   0   0  28       11.43        3.72      8.13 o 
   1   0  28      178.43      169.77     18.05 o 
   2   0  28      855.41      806.90     27.21 o 
   3   0  28       11.26       10.36      3.16 o 
   4   0  28      274.67      255.85     21.56 o 
   5   0  28      145.16      146.98     16.69 o 
   6   0  28       80.70       91.98     13.78 o 
   7   0  28       22.22        6.18     10.54 o 
   8   0  28        0.43       -5.48      5.48 o 
   9   0  28        2.04        7.98      5.43 o 
  10   0  28       18.97       26.55      9.07 o 
  11   0  28       44.07       40.79     10.13 o 
  12   0  28       12.07       21.22     13.23 o 
   1   1  28       95.73       96.51     10.56 o 
   2   1  28       48.61       51.47      5.87 o 
   3   1  28      101.81      107.73      8.17 o 
   4   1  28      278.34      281.29     17.74 o 
   5   1  28        6.37        9.18      5.47 o 
   6   1  28      135.28      142.46     13.51 o 
   7   1  28       53.35       52.31      9.81 o 
   8   1  28        0.01        8.53      4.88 o 
   9   1  28        0.57       17.73      7.35 o 
  10   1  28        0.01        5.16      4.95 o 
  11   1  28        0.11        1.14      7.10 o 
  12   1  28        2.10        8.44      8.26 o 
   0   2  28      201.36      230.96     31.55 o 
   1   2  28        7.81       17.29      5.39 o 
   2   2  28       21.36       20.60      5.37 o 
   3   2  28      480.81      486.09     22.39 o 
   4   2  28      169.57      153.07     12.98 o 
   5   2  28       40.00       38.66      5.53 o 
   6   2  28       52.17       65.20      9.25 o 
   7   2  28       29.81       33.63      9.22 o 
   8   2  28       33.09       42.05      8.61 o 
   9   2  28       17.35       14.22      6.36 o 
  10   2  28        2.54       11.96      7.56 o 
  11   2  28       24.02       47.15      9.17 o 
   1   3  28      450.18      434.33     15.59 o 
   2   3  28      659.81      646.82     22.33 o 
   3   3  28        1.63        7.05      4.30 o 
   4   3  28        0.04        3.13      2.62 o 
   5   3  28        0.15       -3.14      3.14 o 
   6   3  28        0.55       -2.14      5.31 o 
   7   3  28       28.11       17.13      5.73 o 
   8   3  28        4.79       -0.40      4.64 o 
   9   3  28        2.16       -2.38      4.18 o 
  10   3  28       68.60       92.44     17.44 o 
  11   3  28        5.67       35.23     12.81 o 
   0   4  28     2069.97     2003.13     49.78 o 
   1   4  28      413.60      394.54     15.50 o 
   2   4  28       27.01       29.41      3.88 o 
   3   4  28       35.44       44.01      5.95 o 
   4   4  28        3.12        2.13      3.30 o 
   5   4  28        2.50        8.79      3.35 o 
   6   4  28        1.53        4.14      3.40 o 
   7   4  28        1.47        7.39      4.66 o 
   8   4  28       18.39       29.28      8.95 o 
   9   4  28        0.18       14.37      9.28 o 
  10   4  28        6.97       30.66     11.09 o 
  11   4  28       10.71       19.84     13.78 o 
   1   5  28       16.56       29.29      4.89 o 
   2   5  28      342.96      336.94     15.04 o 
   3   5  28      274.76      280.34     13.82 o 
   4   5  28       22.69       25.80      5.93 o 
   5   5  28       42.51       46.16      5.86 o 
   6   5  28        4.77        6.13      3.12 o 
   7   5  28        2.62        9.83      9.44 o 
   8   5  28       12.34       23.36      8.66 o 
   9   5  28       29.60       66.52     14.61 o 
  10   5  28       58.11       73.67     16.50 o 
   0   6  28       55.94       47.98      8.00 o 
   1   6  28       11.54       16.78      3.90 o 
   2   6  28        4.55        4.17      3.63 o 
   3   6  28      101.59      100.54      8.83 o 
   4   6  28        7.16       20.34      4.48 o 
   5   6  28       82.51       65.38      8.11 o 
   6   6  28        5.53       11.69     10.04 o 
   7   6  28       17.68       15.87      8.20 o 
   8   6  28       11.84        3.80      7.85 o 
   9   6  28        0.02       -9.37      9.37 o 
   1   7  28       15.24       12.35      4.17 o 
   2   7  28        0.85        4.70      3.58 o 
   3   7  28       54.16       44.97      7.30 o 
   4   7  28        1.09        4.99      3.57 o 
   5   7  28        2.57        2.82      5.07 o 
   6   7  28        0.86       13.04     13.16 o 
   7   7  28        5.32       25.44     10.13 o 
   8   7  28        3.66       31.23     14.81 o 
   0   8  28       16.42       29.64      9.89 o 
   1   8  28       12.06       15.07      4.91 o 
   2   8  28        0.07       -1.40      3.77 o 
   3   8  28        8.92        8.91      6.60 o 
   4   8  28        7.87        6.08      4.83 o 
   5   8  28       10.91        2.63      7.76 o 
   6   8  28        2.28       13.20      6.41 o 
   7   8  28        2.86       -7.99      9.60 o 
   1   9  28       36.50       49.27     10.11 o 
   2   9  28       32.33       31.58      7.00 o 
   3   9  28        7.23        0.35      6.60 o 
   4   9  28        0.14        1.83      4.50 o 
   5   9  28        1.16        8.28      7.46 o 
   6   9  28        7.08       -5.93     13.50 o 
   2  10  28        0.53       -8.96     11.30 o 
   3  10  28        0.99       18.72      9.71 o 
   4  10  28        5.24       -8.41     10.33 o 
   1   1  29      148.94      132.43     12.53 o 
   2   1  29       31.09       20.69      6.42 o 
   3   1  29       92.02      108.46     11.57 o 
   4   1  29        3.72        3.92      4.02 o 
   5   1  29       54.70       74.21      9.96 o 
   6   1  29       44.56       40.85      8.31 o 
   7   1  29       13.75       18.72      6.43 o 
   8   1  29        0.05        3.21      4.16 o 
   9   1  29        0.22        2.68     11.55 o 
  10   1  29        0.84       -4.80      4.80 o 
  11   1  29        0.85        4.12      9.32 o 
  12   1  29        7.80       13.08      8.80 o 
   0   2  29      159.92      109.88     11.43 o 
   1   2  29       28.69       23.80      5.07 o 
   2   2  29       32.87       25.06      4.85 o 
   3   2  29      187.26      157.67     13.33 o 
   4   2  29       60.68       59.19      8.81 o 
   5   2  29        3.29        3.98      3.63 o 
   6   2  29        0.37       -1.59      5.25 o 
   7   2  29        0.83       -2.35      5.62 o 
   8   2  29       26.50       29.54      8.62 o 
   9   2  29        0.58        7.71      7.93 o 
  10   2  29       17.05       31.80      8.89 o 
  11   2  29        3.58        8.65      7.37 o 
  12   2  29       10.95       18.74     15.16 o 
   1   3  29       53.88       42.10      5.24 o 
   2   3  29      267.79      226.65     13.58 o 
   3   3  29       81.61       75.06      8.62 o 
   4   3  29       14.87       19.88      4.17 o 
   5   3  29       27.78       19.29      4.30 o 
   6   3  29        9.21       10.87      5.98 o 
   7   3  29       39.81       36.14      7.65 o 
   8   3  29        4.37       21.65      7.39 o 
   9   3  29       17.29       22.58      6.95 o 
  10   3  29      126.06      154.52     21.48 o 
  11   3  29        0.56       14.47     18.53 o 
   0   4  29      785.94      701.04     32.59 o 
   1   4  29       27.64       25.26      5.94 o 
   2   4  29        1.52       10.44      3.88 o 
   3   4  29       77.56       83.07      7.63 o 
   4   4  29       26.13       28.12      4.67 o 
   5   4  29        1.58        8.45      3.49 o 
   6   4  29        0.65        6.27      9.47 o 
   7   4  29        7.13        8.76      4.98 o 
   8   4  29       66.43       58.57     10.26 o 
   9   4  29        5.68       41.68     12.58 o 
  10   4  29       47.26       76.29     16.24 o 
   1   5  29       62.26       68.02      7.05 o 
   2   5  29       88.78       98.99      8.64 o 
   3   5  29        4.97       12.80      4.14 o 
   4   5  29       72.75       76.65      7.43 o 
   5   5  29        4.70        9.68      3.56 o 
   6   5  29        0.57        5.27      5.06 o 
   7   5  29        7.20        9.14      6.68 o 
   8   5  29       48.37       71.48     11.01 o 
   9   5  29       16.14       22.60     24.11 o 
  10   5  29       53.11       64.21     22.60 o 
   0   6  29       32.49       23.45      5.81 o 
   1   6  29       18.55       11.77      5.95 o 
   2   6  29      150.85      143.05     10.26 o 
   3   6  29        2.86        8.97      3.40 o 
   4   6  29       37.74       36.67      5.58 o 
   5   6  29       34.06       44.49      7.04 o 
   6   6  29        1.76        7.53      5.83 o 
   7   6  29       22.11       39.47     11.55 o 
   8   6  29        4.71        5.41     22.94 o 
   9   6  29        0.27       -2.19     12.13 o 
   1   7  29       36.65       45.60      6.82 o 
   2   7  29       19.37       26.86      4.79 o 
   3   7  29       39.79       56.55      8.18 o 
   4   7  29       78.08       67.63      8.95 o 
   5   7  29       16.90       27.28      7.12 o 
   6   7  29        9.86       20.57      9.24 o 
   7   7  29       18.15       12.00     13.50 o 
   8   7  29        0.00        1.24      8.68 o 
   0   8  29        3.49        5.98     10.13 o 
   1   8  29        3.30        5.34      4.49 o 
   2   8  29       18.07       21.72      5.02 o 
   3   8  29        6.40       16.33      5.51 o 
   4   8  29        3.98       12.06      5.13 o 
   5   8  29       44.48       47.77      7.62 o 
   6   8  29       12.13        2.01      5.65 o 
   7   8  29       22.94       19.02     13.50 o 
   1   9  29        7.47       -4.68      4.74 o 
   2   9  29        0.80        4.35      6.18 o 
   3   9  29       10.12        4.77      5.22 o 
   4   9  29        4.32       -5.88      5.88 o 
   5   9  29        0.23       -2.76      4.54 o 
   0   0  30      237.38      239.90     28.94 o 
   1   0  30      206.97      155.02     24.66 o 
   2   0  30      368.40      289.09     33.48 o 
   3   0  30      138.25       98.25     20.12 o 
   4   0  30      493.91      494.81     43.13 o 
   5   0  30      286.02      254.09     32.11 o 
   6   0  30        1.61       -0.29     11.78 o 
   7   0  30       19.78       31.82     11.85 o 
   8   0  30       47.63       67.05     12.72 o 
   9   0  30       27.69       32.01     10.17 o 
  10   0  30       30.83       26.13      8.48 o 
  11   0  30        2.35       -8.44      8.47 o 
  12   0  30        0.03        0.96      7.99 o 
   1   1  30        4.00       14.19      6.69 o 
   2   1  30      309.98      270.97     22.06 o 
   3   1  30      618.35      544.39     24.55 o 
   4   1  30      111.39       94.91     11.14 o 
   5   1  30       17.92       11.01      4.54 o 
   6   1  30       97.39      109.34     12.30 o 
   7   1  30       14.56       26.36      9.69 o 
   8   1  30       31.94       58.49      9.96 o 
   9   1  30       17.81       22.72      6.70 o 
  10   1  30        3.81        5.94      7.11 o 
  11   1  30       24.70       36.32      9.39 o 
  12   1  30        4.51       25.62     10.45 o 
   0   2  30      345.59      248.85     30.59 o 
   1   2  30      365.03      317.48     15.90 o 
   2   2  30        3.26        3.99      3.52 o 
   3   2  30       63.83       62.92      7.68 o 
   4   2  30        0.49        5.23      4.12 o 
   5   2  30       12.16       13.27      3.57 o 
   6   2  30        0.24        5.43      4.50 o 
   7   2  30       17.36       21.92      6.29 o 
   8   2  30        0.75       12.66      5.25 o 
   9   2  30        0.08       -5.77      5.77 o 
  10   2  30       14.51        0.72      7.99 o 
  11   2  30        1.35        2.92      5.12 o 
   1   3  30      122.06      105.37      9.50 o 
   2   3  30        1.32       15.09      5.17 o 
   3   3  30       67.63       56.77      7.61 o 
   4   3  30       21.10       30.40      4.90 o 
   5   3  30       13.95       11.19      4.45 o 
   6   3  30       19.52       14.88      4.65 o 
   7   3  30        0.34       -2.51      9.25 o 
   8   3  30        9.11       25.98      7.83 o 
   9   3  30       25.83       32.73      8.07 o 
  10   3  30        2.73       18.32      8.97 o 
  11   3  30        0.95       -9.65     12.81 o 
   0   4  30      252.56      239.09     17.90 o 
   1   4  30      100.50      100.95      8.19 o 
   2   4  30       65.69       81.80      8.53 o 
   3   4  30       23.62       21.37      4.53 o 
   4   4  30        3.81        9.12      3.30 o 
   5   4  30        0.01       12.07      3.49 o 
   6   4  30       14.86        9.00      4.39 o 
   7   4  30        1.64        8.20      4.75 o 
   8   4  30        1.28        6.93      4.79 o 
   9   4  30        0.00        6.38      8.51 o 
  10   4  30        4.87        8.33     12.61 o 
   1   5  30       32.45       17.55      5.48 o 
   2   5  30       83.87       73.09      7.30 o 
   3   5  30        0.01        1.55      3.02 o 
   4   5  30       25.99       32.88      5.14 o 
   5   5  30       30.62       34.43      5.73 o 
   6   5  30        4.60        2.33      3.63 o 
   7   5  30        5.55        3.30      5.45 o 
   8   5  30       11.18       22.53      8.10 o 
   9   5  30        0.10       16.41     15.02 o 
   0   6  30       36.03       25.80      6.02 o 
   1   6  30        5.04        6.12      4.55 o 
   2   6  30       12.71       20.62      4.77 o 
   3   6  30       39.69       41.34      5.93 o 
   4   6  30        0.52        4.95      3.56 o 
   5   6  30        8.17       10.01      4.51 o 
   6   6  30       22.71       19.50      8.04 o 
   7   6  30        1.13        8.01      7.78 o 
   8   6  30        6.04       21.89      9.89 o 
   9   6  30        8.99       -0.83     10.61 o 
   1   7  30        0.02        6.21      3.50 o 
   2   7  30        7.02        8.86      3.96 o 
   3   7  30        0.45        2.89      7.82 o 
   4   7  30        4.66        2.26      4.23 o 
   5   7  30        2.58        5.12      5.00 o 
   6   7  30        0.09        8.59      6.44 o 
   7   7  30        1.03       -3.89      6.18 o 
   8   7  30       18.41       28.11     14.47 o 
   0   8  30       18.20       12.57      6.86 o 
   1   8  30        0.07        2.77      4.23 o 
   2   8  30        2.14        5.81      5.27 o 
   3   8  30        0.03       -0.81      4.46 o 
   4   8  30        0.00        9.05      4.92 o 
   5   8  30        0.79        9.87      5.15 o 
   6   8  30        0.14       15.83      9.37 o 
   7   8  30        7.63       -7.85     10.33 o 
   1   9  30        1.45        6.79      5.44 o 
   2   9  30        2.49        2.76      5.52 o 
   3   9  30        2.92        3.31      6.90 o 
   4   9  30        3.03       -0.87      5.82 o 
   5   9  30        5.51       -0.55      7.99 o 
   1   1  31       41.10       24.21      6.54 o 
   2   1  31        2.89       -4.16      5.69 o 
   3   1  31       17.99       29.01      7.13 o 
   4   1  31        5.23       13.83      5.40 o 
   5   1  31       87.05       95.13     11.17 o 
   6   1  31       17.37       20.61      6.03 o 
   7   1  31        4.25        6.98      5.34 o 
   8   1  31        6.50        9.95      5.80 o 
   9   1  31       21.10       32.84      8.57 o 
  10   1  31        2.43        4.52      6.11 o 
  11   1  31        3.44       10.07      6.54 o 
  12   1  31        2.39       15.98     12.40 o 
   0   2  31        5.90       20.12     12.54 o 
   1   2  31       78.77       77.05      8.36 o 
   2   2  31        4.45       10.89      4.75 o 
   3   2  31        7.31       -0.35      4.66 o 
   4   2  31        2.96        7.37      4.20 o 
   5   2  31        6.67        1.64      2.87 o 
   6   2  31        1.76        8.59      5.32 o 
   7   2  31       11.60        6.58      6.27 o 
   8   2  31        0.16        3.94      7.29 o 
   9   2  31       11.95       20.37      7.08 o 
  10   2  31       16.27       10.21      7.85 o 
  11   2  31       57.14       79.08     16.59 o 
   1   3  31      216.18      215.98     13.56 o 
   2   3  31        8.71        4.32      3.95 o 
   3   3  31        0.01        2.73      4.71 o 
   4   3  31        0.07        4.18      2.75 o 
   5   3  31        0.74        5.21      3.36 o 
   6   3  31        0.34        2.49      4.66 o 
   7   3  31        8.55       11.85      5.30 o 
   8   3  31        3.43       16.73      6.95 o 
   9   3  31       35.51       63.08     10.64 o 
  10   3  31       26.73       62.14     15.36 o 
   0   4  31      167.86      171.36     15.06 o 
   1   4  31      194.86      195.00     11.30 o 
   2   4  31        0.44        7.29      4.02 o 
   3   4  31       30.29       34.74      7.36 o 
   4   4  31        0.60       -0.30      3.86 o 
   5   4  31        6.27        4.31      4.63 o 
   6   4  31        0.00        3.55      4.20 o 
   7   4  31        6.99       12.22      6.32 o 
   8   4  31       23.99       29.68      8.27 o 
   9   4  31        0.92       15.51      7.13 o 
  10   4  31        2.67       26.15     10.95 o 
   1   5  31       59.03       55.88      8.53 o 
   2   5  31      109.32      103.65      8.91 o 
   3   5  31      245.85      238.11     13.38 o 
   4   5  31        0.32        0.41      3.71 o 
   5   5  31        8.20        8.82      4.60 o 
   6   5  31        6.81        5.26      5.56 o 
   7   5  31        2.28       -6.35      6.35 o 
   8   5  31        1.56       15.81      7.23 o 
   9   5  31       54.35       77.98     20.46 o 
   0   6  31      115.45      120.90     16.22 o 
   1   6  31      202.19      188.81     13.65 o 
   2   6  31       29.78       30.72      5.72 o 
   3   6  31       81.98       87.79      8.76 o 
   4   6  31       33.66       31.57      5.45 o 
   5   6  31       31.14       20.15      5.15 o 
   6   6  31        1.10        4.95      7.21 o 
   7   6  31       27.99       67.05     15.23 o 
   8   6  31       17.35       42.51     13.24 o 
   1   7  31       15.71       18.62      5.43 o 
   2   7  31       39.00       44.11      6.25 o 
   3   7  31       83.53       85.34      9.87 o 
   4   7  31       24.27       16.74      4.69 o 
   5   7  31        2.55       13.35      4.97 o 
   6   7  31       26.15       29.39     12.75 o 
   7   7  31       19.38       38.93     11.30 o 
   0   8  31       27.28       42.56     12.05 o 
   1   8  31        0.14        1.12      4.57 o 
   2   8  31        8.02        3.03      8.97 o 
   3   8  31       10.63       11.82      6.00 o 
   4   8  31       19.73       18.70      6.42 o 
   5   8  31       36.44       56.76     11.56 o 
   6   8  31        0.01       -7.72      9.51 o 
   1   9  31        1.31        4.45      5.27 o 
   2   9  31       15.95       26.59      9.50 o 
   3   9  31        5.57        3.56      6.47 o 
   4   9  31        0.17        2.04      5.20 o 
   5   9  31        0.29       -6.61      8.54 o 
   0   0  32       48.73       53.33     15.85 o 
   1   0  32       73.00       62.01     23.98 o 
   2   0  32      106.51       97.28     19.84 o 
   3   0  32       54.94       54.29     14.19 o 
   4   0  32        0.78        3.17      7.03 o 
   5   0  32       23.32       48.23     15.29 o 
   6   0  32        1.02        2.76      9.09 o 
   7   0  32        0.01        9.51     12.26 o 
   8   0  32       57.57       83.39     14.62 o 
   9   0  32       13.76       30.59     14.74 o 
  10   0  32       27.47       26.73     12.68 o 
  11   0  32        0.22       20.67     13.78 o 
  12   0  32       17.96       22.46     15.16 o 
   1   1  32        0.00        3.79      4.67 o 
   2   1  32       38.77       41.25      8.66 o 
   3   1  32       12.14       17.20      6.96 o 
   4   1  32       33.35       33.94      7.52 o 
   5   1  32        1.53        6.59      5.59 o 
   6   1  32       70.98       77.92     10.98 o 
   7   1  32       21.44       29.74      7.27 o 
   8   1  32       33.90       38.77      8.79 o 
   9   1  32        0.55       -2.40      7.98 o 
  10   1  32        0.06       -1.00      7.69 o 
  11   1  32        0.57       13.90      8.76 o 
   0   2  32      163.55      162.04     25.49 o 
   1   2  32       13.29       13.32      3.95 o 
   2   2  32        1.77        4.04      3.49 o 
   3   2  32        6.47       10.51      7.56 o 
   4   2  32       56.82       61.60      9.08 o 
   5   2  32        7.03       14.13      5.60 o 
   6   2  32        3.87       13.96      6.02 o 
   7   2  32        4.38       13.03      6.77 o 
   8   2  32       10.63       23.55      8.71 o 
   9   2  32        0.94       -4.92      4.92 o 
  10   2  32        0.17       -7.41      7.41 o 
  11   2  32        1.22       10.61      9.65 o 
   1   3  32       11.35       10.75      4.77 o 
   2   3  32        4.04        1.66      3.31 o 
   3   3  32        1.11        4.18      3.65 o 
   4   3  32        0.55        5.14      3.94 o 
   5   3  32        5.82       10.43      4.51 o 
   6   3  32       30.70       40.95     11.54 o 
   7   3  32        0.88       -5.35      5.35 o 
   8   3  32        2.18        5.72     11.42 o 
   9   3  32        0.83        8.21      5.15 o 
  10   3  32        3.38       10.39      9.10 o 
   0   4  32        2.83       -0.16      4.27 o 
   1   4  32       65.43       67.25      9.61 o 
   2   4  32        7.97       15.08      4.70 o 
   3   4  32       17.24       15.97      3.94 o 
   4   4  32        0.82        6.33      3.82 o 
   5   4  32       31.54       36.98      5.52 o 
   6   4  32        1.68       10.84      6.62 o 
   7   4  32        0.73       11.18      4.83 o 
   8   4  32        0.46       12.89      9.73 o 
   9   4  32       70.34       77.54     16.22 o 
   1   5  32      227.96      230.47     16.82 o 
   2   5  32       14.39       11.99      4.95 o 
   3   5  32        0.93        8.76      4.00 o 
   4   5  32        0.35        5.28      4.06 o 
   5   5  32        1.20        5.49      3.23 o 
   6   5  32        6.09       13.90      4.52 o 
   7   5  32        7.96       15.35      6.06 o 
   8   5  32       40.68       38.43     30.38 o 
   9   5  32        9.89       49.74     19.02 o 
   0   6  32       19.83       42.71     11.67 o 
   1   6  32       79.86       71.86      8.63 o 
   2   6  32       35.36       27.89      5.52 o 
   3   6  32       51.10       59.29      7.28 o 
   4   6  32       31.80       46.32      6.54 o 
   5   6  32        0.00        0.63      5.90 o 
   6   6  32       20.58       30.55      7.96 o 
   7   6  32        8.86       36.31     11.72 o 
   8   6  32        3.39        9.23     12.68 o 
   1   7  32        7.99        7.38      5.53 o 
   2   7  32       19.91       20.57      4.34 o 
   3   7  32        3.62        2.46      6.21 o 
   4   7  32       26.29       22.56      5.03 o 
   5   7  32       42.80       70.20     14.61 o 
   6   7  32        1.50        1.84      6.70 o 
   7   7  32       31.39       39.00     18.46 o 
   0   8  32        5.31       15.02      8.49 o 
   1   8  32       30.70       40.83      8.03 o 
   2   8  32       32.14       24.83      6.52 o 
   3   8  32       14.55       15.97      6.95 o 
   4   8  32        2.04        3.57      4.81 o 
   5   8  32       55.19       81.29     15.78 o 
   6   8  32        2.17        4.55      9.09 o 
   1   9  32       23.89       37.73     19.15 o 
   2   9  32        0.23        1.14      5.96 o 
   3   9  32        2.46       11.90      8.54 o 
   4   9  32       19.13       15.98      9.92 o 
   1   1  33        4.15        0.23      4.08 o 
   2   1  33        0.92        9.29      5.78 o 
   3   1  33       18.89       23.61      7.55 o 
   4   1  33       52.94       52.09      9.45 o 
   5   1  33       32.19       27.46      7.02 o 
   6   1  33       13.51       23.84      7.81 o 
   7   1  33       10.79       10.24      6.75 o 
   8   1  33        1.69       14.98     10.16 o 
   9   1  33       20.30       16.96      8.41 o 
  10   1  33        3.89       12.07      6.16 o 
  11   1  33        0.02       -3.48      7.39 o 
   0   2  33        0.06       23.52      8.99 o 
   1   2  33        6.91       -1.81      5.45 o 
   2   2  33       37.60       46.78      6.99 o 
   3   2  33       56.53       56.57      8.02 o 
   4   2  33       41.74       37.29      7.48 o 
   5   2  33       82.29       83.53     11.27 o 
   6   2  33        1.59        4.76      6.61 o 
   7   2  33       10.10       10.16      7.92 o 
   8   2  33        7.75       10.81      7.46 o 
   9   2  33        0.42       -0.49      5.78 o 
  10   2  33        9.93        4.13      5.78 o 
   1   3  33       19.38       37.07      6.30 o 
   2   3  33       15.24       13.10      4.29 o 
   3   3  33        3.67        5.77      3.97 o 
   4   3  33        3.92        8.82      4.01 o 
   5   3  33        0.01       -3.47      3.78 o 
   6   3  33        2.06       17.13      6.56 o 
   7   3  33        2.99       12.57      5.80 o 
   8   3  33       21.80       26.42      8.28 o 
   9   3  33       12.53        9.08      6.95 o 
  10   3  33        0.68        6.67     13.64 o 
   0   4  33        6.29        1.18      2.98 o 
   1   4  33        7.59       10.36      3.48 o 
   2   4  33       24.32       17.09      5.02 o 
   3   4  33        0.09        1.63      3.57 o 
   4   4  33        0.67        1.07      4.58 o 
   5   4  33        4.01       21.85      6.35 o 
   6   4  33       21.02       17.36      5.07 o 
   7   4  33       12.13       10.34      5.32 o 
   8   4  33        4.39       24.01      7.58 o 
   9   4  33        0.13        3.00      8.75 o 
   1   5  33        0.59        5.80      4.53 o 
   2   5  33        1.27        2.75      3.52 o 
   3   5  33        3.01       11.13      4.49 o 
   4   5  33        1.37        2.37      3.07 o 
   5   5  33       10.65        9.93      4.36 o 
   6   5  33        7.12       11.76      6.92 o 
   7   5  33       11.56       32.74      8.57 o 
   8   5  33        1.57       16.27     11.09 o 
   9   5  33        0.00       21.91     15.85 o 
   0   6  33       40.51       39.54     10.96 o 
   1   6  33        7.89       19.84      9.99 o 
   2   6  33        8.34       20.86      4.60 o 
   3   6  33       27.79       38.61      6.43 o 
   4   6  33       12.62       13.17      4.85 o 
   5   6  33        7.57       -1.59      5.60 o 
   6   6  33       10.70       18.53      6.64 o 
   7   6  33        2.08        2.03      5.98 o 
   8   6  33       10.63       21.63     14.19 o 
   1   7  33       45.92       51.99      7.49 o 
   2   7  33       52.25       62.31      7.93 o 
   3   7  33        0.21       14.63      5.40 o 
   4   7  33        2.87        7.95      5.07 o 
   5   7  33        0.02        3.36      6.24 o 
   6   7  33       14.66       27.73     21.56 o 
   7   7  33       56.00       71.10     22.32 o 
   0   8  33       15.58       27.34      9.92 o 
   1   8  33        1.77        7.56      4.98 o 
   2   8  33       11.28        7.46      4.66 o 
   3   8  33       14.13        8.67     10.06 o 
   4   8  33       33.82       25.13      7.32 o 
   5   8  33       17.52       29.21     13.50 o 
   6   8  33       21.77       26.04     12.68 o 
   1   9  33        0.23       11.30      9.03 o 
   2   9  33        1.68        0.72      6.15 o 
   3   9  33        3.27        0.63     21.84 o 
   0   0  34        4.20       23.01     14.47 o 
   1   0  34        0.74       12.35     14.95 o 
   2   0  34      276.20      236.04     31.14 o 
   3   0  34       47.70       34.17     12.54 o 
   4   0  34        4.06       13.50     11.30 o 
   5   0  34       80.03       58.70     17.09 o 
   6   0  34       90.98       99.21     21.36 o 
   7   0  34        6.38       19.29     13.50 o 
   8   0  34       35.83       67.52     20.67 o 
   9   0  34       23.35       38.44     15.98 o 
  10   0  34        0.24       -8.82     10.89 o 
  11   0  34       24.22       39.55     15.29 o 
   1   1  34        8.52        6.32      7.95 o 
   2   1  34        3.61        0.40      4.29 o 
   3   1  34        0.71        5.41      5.59 o 
   4   1  34       44.56       65.14     12.28 o 
   5   1  34       46.94       49.01      9.05 o 
   6   1  34       20.02       29.64      8.49 o 
   7   1  34      103.27      102.30     13.20 o 
   8   1  34       52.26       73.65     11.85 o 
   9   1  34       23.02       40.15      8.84 o 
  10   1  34       14.85       12.82      6.66 o 
  11   1  34        0.68       -3.31      7.72 o 
   0   2  34        2.55       13.14      8.64 o 
   1   2  34       10.39        4.41      4.38 o 
   2   2  34       19.40       12.86      4.52 o 
   3   2  34       43.19       47.49      8.63 o 
   4   2  34        6.92       19.22      6.50 o 
   5   2  34       85.37       87.10     11.65 o 
   6   2  34        0.36        5.58      4.61 o 
   7   2  34       90.88      110.78     13.96 o 
   8   2  34       30.58       46.29      9.17 o 
   9   2  34        4.31        6.51      6.58 o 
  10   2  34        0.39       -2.73      9.46 o 
   1   3  34       15.00       15.18      5.20 o 
   2   3  34        0.00       -0.47      3.57 o 
   3   3  34       52.98       63.79      8.21 o 
   4   3  34        0.08       -2.84      2.84 o 
   5   3  34      113.44      129.35     12.00 o 
   6   3  34       46.23       83.90     13.56 o 
   7   3  34       12.07       15.53      6.72 o 
   8   3  34        7.09       13.57      5.64 o 
   9   3  34        0.67       -3.95      6.06 o 
   0   4  34       22.15       33.07     13.09 o 
   1   4  34        0.84       -2.23      5.26 o 
   2   4  34       19.64       14.16      5.03 o 
   3   4  34        0.09        3.06      3.19 o 
   4   4  34       33.68       39.62      6.02 o 
   5   4  34       20.81       26.76      5.90 o 
   6   4  34        5.70        8.51      5.39 o 
   7   4  34       10.55       17.72      5.36 o 
   8   4  34       27.92       32.76      8.70 o 
   9   4  34        3.18       12.74      6.48 o 
   1   5  34        4.74        5.67      5.46 o 
   2   5  34        0.03       -1.35      4.80 o 
   3   5  34        2.87        0.27      5.61 o 
   4   5  34        1.70        0.53      3.18 o 
   5   5  34        0.01        4.57      5.01 o 
   6   5  34       38.32       47.44     12.15 o 
   7   5  34       20.92       43.35      9.65 o 
   8   5  34        0.04       14.67     11.37 o 
   0   6  34        7.31       18.97      9.33 o 
   1   6  34       28.33       24.77      5.85 o 
   2   6  34        2.61       -2.29      3.57 o 
   3   6  34        0.01        3.71      4.50 o 
   4   6  34        9.14       19.73      4.30 o 
   5   6  34        0.71        6.04      4.80 o 
   6   6  34        1.27       -4.60      4.60 o 
   7   6  34        2.82        0.97     10.33 o 
   8   6  34        0.24       -1.24      7.30 o 
   1   7  34        1.98        7.07      4.87 o 
   2   7  34        3.54        7.37      5.01 o 
   3   7  34        2.13        0.08      6.87 o 
   4   7  34       12.25       15.41      5.39 o 
   5   7  34        0.68       14.24      7.96 o 
   6   7  34        0.12        6.34      7.85 o 
   7   7  34        0.35        8.13     12.81 o 
   0   8  34        6.92       -3.57      5.53 o 
   1   8  34        1.78        3.71      7.72 o 
   2   8  34       16.12       13.72      9.71 o 
   3   8  34        0.51       -5.93      9.03 o 
   4   8  34       10.33       11.30      9.65 o 
   5   8  34        2.55        6.89      6.89 o 
   1   9  34        1.01       30.87     14.74 o 
   2   9  34        5.62       11.57      8.13 o 
   3   9  34        0.04       -4.68     11.71 o 
   1   1  35       22.59       34.55      7.68 o 
   2   1  35        1.07       13.93      6.28 o 
   3   1  35        0.21       15.30      9.71 o 
   4   1  35       19.85       21.78      8.17 o 
   5   1  35        8.05       24.32     10.05 o 
   6   1  35       60.11       67.33     10.74 o 
   7   1  35        9.83       20.47      5.92 o 
   8   1  35        1.63        8.76      6.51 o 
   9   1  35        0.00        3.98      7.02 o 
  10   1  35        3.30        8.07      6.04 o 
  11   1  35        0.57       -6.89      6.89 o 
   0   2  35      101.24      103.94     16.07 o 
   1   2  35        3.14        0.89      5.99 o 
   2   2  35        7.85        7.08      5.67 o 
   3   2  35        5.95       12.18      4.03 o 
   4   2  35      168.34      174.02     13.88 o 
   5   2  35        2.15       10.66      7.82 o 
   6   2  35        0.98        7.65      5.46 o 
   7   2  35        0.60        7.30      5.88 o 
   8   2  35        6.56       13.80      6.45 o 
   9   2  35        1.92       -3.30      5.29 o 
  10   2  35        0.52        0.24      8.54 o 
   1   3  35        1.17        2.14      3.34 o 
   2   3  35        2.78        5.31      4.09 o 
   3   3  35        1.06       10.44      4.69 o 
   4   3  35        0.53        6.62      3.76 o 
   5   3  35        6.58       12.89      5.65 o 
   6   3  35      135.82      159.54     15.04 o 
   7   3  35        0.07        0.61      5.76 o 
   8   3  35        0.04       -0.21      7.78 o 
   9   3  35        2.89        1.76      7.72 o 
   0   4  35        0.42      -11.30     11.30 o 
   1   4  35        3.84        7.95      3.76 o 
   2   4  35        7.57       20.31      5.68 o 
   3   4  35        6.05        8.35      3.56 o 
   4   4  35       78.42       92.74      8.93 o 
   5   4  35        0.47       10.54      4.81 o 
   6   4  35        0.24       -1.26      9.15 o 
   7   4  35       14.42       23.45      6.93 o 
   8   4  35        6.85       13.56      6.31 o 
   9   4  35       31.28       26.21     31.14 o 
   1   5  35       27.46       27.15      7.34 o 
   2   5  35        2.44        3.85      4.03 o 
   3   5  35       18.15       17.39      5.28 o 
   4   5  35        1.17        4.07      3.49 o 
   5   5  35        2.33       -2.75      4.37 o 
   6   5  35       20.59       26.07      7.22 o 
   7   5  35       57.03       46.34      9.66 o 
   8   5  35        3.73        5.24     10.89 o 
   0   6  35       18.63        9.05      7.16 o 
   1   6  35        6.77        0.87      8.29 o 
   2   6  35        3.41        6.85      4.41 o 
   3   6  35       46.70       47.72      6.68 o 
   4   6  35        1.11       -0.28      4.25 o 
   5   6  35        9.06       18.62      5.10 o 
   6   6  35        5.73       34.98     12.06 o 
   7   6  35        1.31       11.02     11.02 o 
   1   7  35       33.03       51.47      7.61 o 
   2   7  35       21.40       16.57      6.82 o 
   3   7  35        9.32       14.46      5.90 o 
   4   7  35        0.09        1.17      6.34 o 
   5   7  35       25.58       35.22     16.05 o 
   6   7  35        1.70       15.98     11.30 o 
   0   8  35       10.42       -0.87      5.93 o 
   1   8  35        1.45       18.18      5.54 o 
   2   8  35        2.40       11.58      6.60 o 
   3   8  35       35.54        8.14     16.95 o 
   0   0  36        5.33        2.62      8.54 o 
   1   0  36       21.60       40.94     18.88 o 
   2   0  36       44.15       68.08     13.53 o 
   3   0  36       55.99       87.64     21.36 o 
   4   0  36        5.36       14.47     10.89 o 
   5   0  36        0.00       -7.99      7.99 o 
   6   0  36        1.47      -10.33     11.85 o 
   7   0  36        1.81       30.04     13.78 o 
   8   0  36        1.11        6.48      9.51 o 
   9   0  36        0.21       -2.07      8.82 o 
  10   0  36        2.06        4.82      8.41 o 
   1   1  36       42.50       65.36      8.98 o 
   2   1  36        1.36        6.36      6.19 o 
   3   1  36        1.65        6.15      5.94 o 
   4   1  36        0.27        8.48      7.47 o 
   5   1  36        4.11       -0.53      7.30 o 
   6   1  36        2.46        7.36      4.58 o 
   7   1  36        0.07       -6.09      8.61 o 
   8   1  36        8.72        6.51      7.22 o 
   9   1  36        4.56        4.11      7.83 o 
  10   1  36        0.00        5.02      8.41 o 
   0   2  36        0.43        3.29     12.81 o 
   1   2  36        3.29       11.75      6.12 o 
   2   2  36       12.97        2.97      4.51 o 
   3   2  36        6.48       19.01      5.94 o 
   4   2  36       17.04       21.47      7.70 o 
   5   2  36        0.04        1.28     10.09 o 
   6   2  36       30.80       38.90      8.10 o 
   7   2  36        0.71        0.41      6.34 o 
   8   2  36        0.09       13.36      6.27 o 
   9   2  36        0.11       11.74      5.54 o 
  10   2  36        0.49        3.72      6.75 o 
   1   3  36        0.66       -4.86      6.21 o 
   2   3  36        3.06        7.12      4.03 o 
   3   3  36        0.01        1.65      3.63 o 
   4   3  36       48.81       57.99      8.60 o 
   5   3  36        0.24        9.38      4.70 o 
   6   3  36       75.50      112.49     12.14 o 
   7   3  36        1.90       16.19      9.17 o 
   8   3  36        0.86        1.57      4.64 o 
   9   3  36        9.47       -5.10     12.40 o 
   0   4  36        0.99        6.34      7.85 o 
   1   4  36        0.00        1.04      7.97 o 
   2   4  36       22.42       25.89      5.57 o 
   3   4  36        1.61        1.75      3.57 o 
   4   4  36      108.03      116.69     11.61 o 
   5   4  36        6.10       10.58      5.05 o 
   6   4  36        1.41       -2.07      5.24 o 
   7   4  36        6.21        5.67      5.16 o 
   8   4  36        9.00        5.03      6.19 o 
   9   4  36        0.88       31.42     16.40 o 
   1   5  36        1.06       19.14      6.69 o 
   2   5  36       67.03       89.31     10.42 o 
   3   5  36        4.11        0.77      3.67 o 
   4   5  36       11.77        5.11      3.74 o 
   5   5  36        7.82       13.81      5.86 o 
   6   5  36       25.73       33.03      8.55 o 
   7   5  36        3.16       21.41      8.08 o 
   8   5  36       10.15       23.98     13.23 o 
   0   6  36       60.70       78.41     14.16 o 
   1   6  36        0.08        0.56      5.91 o 
   2   6  36       24.09       27.63      6.78 o 
   3   6  36        0.24        9.23      4.67 o 
   4   6  36       12.15       15.35      6.07 o 
   5   6  36        2.91       -0.19      8.27 o 
   6   6  36        3.82        7.41      7.05 o 
   7   6  36       10.91       -0.14     11.02 o 
   1   7  36        1.87       -3.19      4.37 o 
   2   7  36        0.28       -0.30      4.64 o 
   3   7  36        1.44       10.94     10.09 o 
   4   7  36        3.07        0.41      9.92 o 
   5   7  36        3.52      -11.71     11.71 o 
   6   7  36       17.84       37.89     15.29 o 
   0   8  36       11.30        8.21     14.26 o 
   1   8  36        0.00       -0.36      5.18 o 
   2   8  36        0.25       25.80      9.73 o 
   3   8  36        0.12        8.41     11.02 o 
   1   1  37        0.12        0.93      4.84 o 
   2   1  37       10.54       10.29      6.00 o 
   3   1  37        0.25        8.72      6.02 o 
   4   1  37        4.76       -0.29      7.51 o 
   5   1  37        0.57        0.14      8.06 o 
   6   1  37        8.06       13.75      7.81 o 
   7   1  37       10.49        5.62     19.77 o 
   8   1  37        3.12       16.41      9.65 o 
   9   1  37        0.70       -5.67      5.67 o 
  10   1  37        0.19       14.74     12.13 o 
   0   2  37       14.88        4.73      9.65 o 
   1   2  37       21.96       21.79      9.03 o 
   2   2  37        0.10        0.98      4.39 o 
   3   2  37       16.19       24.77      7.58 o 
   4   2  37       39.39       61.72     11.61 o 
   5   2  37       13.97       17.55     11.00 o 
   6   2  37        0.68        5.26      6.96 o 
   7   2  37        1.06       -0.26      8.90 o 
   8   2  37        7.27       -0.35      5.04 o 
   9   2  37        2.27        6.64      5.17 o 
  10   2  37        0.99       -6.20      7.85 o 
   1   3  37        0.01        4.72      6.16 o 
   2   3  37       34.69       26.11      5.95 o 
   3   3  37        1.07        8.39      5.19 o 
   4   3  37       15.93       14.10      5.73 o 
   5   3  37       17.79       24.03      7.48 o 
   6   3  37       27.23       38.32      8.97 o 
   7   3  37        4.26        7.39      5.81 o 
   8   3  37        0.31        0.41      9.26 o 
   9   3  37        0.71        0.14      8.13 o 
   0   4  37       44.84       60.42     29.97 o 
   1   4  37        3.62        9.41      5.21 o 
   2   4  37       18.73       25.74      6.13 o 
   3   4  37        0.28        3.77      3.44 o 
   4   4  37       23.06       38.62      7.06 o 
   5   4  37        0.02        0.82      4.32 o 
   6   4  37        5.95        3.94      4.11 o 
   7   4  37       16.60        8.91      9.86 o 
   8   4  37        0.06       20.81      9.00 o 
   1   5  37        0.63        1.64      8.25 o 
   2   5  37       24.80       20.15      5.83 o 
   3   5  37        4.76        5.35      4.09 o 
   4   5  37       13.95       16.72      5.88 o 
   5   5  37        0.41       13.21      6.35 o 
   6   5  37        2.82        2.78      5.53 o 
   7   5  37        3.15       -0.03      5.33 o 
   0   6  37       22.18       28.93     12.13 o 
   1   6  37        1.83        0.00      5.17 o 
   2   6  37        6.15       15.37      9.98 o 
   3   6  37       14.69       30.58      6.66 o 
   4   6  37        4.00        9.98      5.73 o 
   5   6  37        0.84        5.95      6.94 o 
   6   6  37        0.11       -7.58      9.09 o 
   7   6  37        9.27        3.58      6.89 o 
   1   7  37       33.85       44.96      7.10 o 
   2   7  37        0.00        4.27      4.75 o 
   3   7  37        0.27       -7.64      7.72 o 
   0   8  37        0.59        5.34     11.30 o 
   1   8  37        1.88       11.97      6.23 o 
   2   8  37        6.96       25.44     10.86 o 
   0   0  38       42.43       57.60     18.74 o 
   1   0  38       61.29       65.36     12.86 o 
   2   0  38        3.65       15.76     28.45 o 
   3   0  38       13.20        1.52      8.27 o 
   4   0  38        0.25        5.65     10.20 o 
   5   0  38       12.77       21.08     10.75 o 
   6   0  38       18.21       15.98     10.06 o 
   7   0  38        4.33       -5.24      6.34 o 
   8   0  38        5.45       20.94     13.64 o 
   9   0  38       14.25       15.29     14.05 o 
   1   1  38       38.67       68.00      9.94 o 
   2   1  38       10.30        7.19      6.65 o 
   3   1  38        0.22       13.27      5.94 o 
   4   1  38        0.00        3.25      6.70 o 
   5   1  38       19.38       18.91      7.45 o 
   6   1  38        1.89       -1.16      6.14 o 
   7   1  38        0.65       -1.40     12.13 o 
   8   1  38       11.27       44.28     12.85 o 
   9   1  38        2.67       -7.07      7.11 o 
  10   1  38        0.02      -13.50     13.50 o 
   0   2  38        0.33       14.63     10.95 o 
   1   2  38        1.93        2.52      7.92 o 
   2   2  38        0.01        1.07      6.03 o 
   3   2  38       50.56       79.99     11.98 o 
   4   2  38       23.38       27.94      7.99 o 
   5   2  38        2.04        0.68      5.17 o 
   6   2  38        0.39        6.60      6.30 o 
   7   2  38       22.16       41.53      9.54 o 
   8   2  38        0.02       -1.42      4.32 o 
   9   2  38        2.44       11.02     11.57 o 
   1   3  38        0.53       -2.49     10.20 o 
   2   3  38        3.90       14.32      4.96 o 
   3   3  38        2.09       11.27      4.86 o 
   4   3  38        0.26        6.44      4.77 o 
   5   3  38       53.67       75.66     10.25 o 
   6   3  38       22.17       21.45      7.31 o 
   7   3  38        2.93        1.93      6.03 o 
   8   3  38        8.93       21.01      7.84 o 
   0   4  38        0.14       17.91      9.09 o 
   1   4  38        2.11        4.35      5.75 o 
   2   4  38        4.36       15.31      6.70 o 
   3   4  38        4.26        2.09      3.37 o 
   4   4  38       41.98       48.94      8.66 o 
   5   4  38       12.03        9.65      6.23 o 
   6   4  38        5.74        6.05      4.31 o 
   7   4  38        0.30        2.78      5.19 o 
   8   4  38        0.41       -0.07     16.88 o 
   1   5  38        0.31        2.97      5.47 o 
   2   5  38       17.80       18.97      5.27 o 
   3   5  38        0.65       -2.98      7.76 o 
   4   5  38        1.22        4.17      4.59 o 
   5   5  38        0.01        3.89      5.33 o 
   6   5  38        4.30       10.01      6.47 o 
   7   5  38       12.98        4.14      9.37 o 
   0   6  38       15.89       30.56     15.36 o 
   1   6  38        7.71       22.93      7.08 o 
   2   6  38        2.74        6.10      5.98 o 
   3   6  38        0.87       -0.88      6.48 o 
   4   6  38        1.91       -7.06      7.06 o 
   5   6  38        3.39       -3.29      6.20 o 
   6   6  38        0.03       -8.27      8.27 o 
   1   7  38        0.04        1.06      4.12 o 
   2   7  38        0.01       -5.95      5.95 o 
   3   7  38        0.05       18.40      8.24 o 
   0   8  38        5.66        0.00      8.82 o 
   1   8  38        2.98       10.75      9.65 o 
   2   8  38        1.88       -1.24      9.09 o 
   1   1  39       35.49       67.23     10.02 o 
   2   1  39        8.19       15.34      6.81 o 
   3   1  39        6.52       18.40      8.69 o 
   4   1  39       12.14       22.46      9.26 o 
   5   1  39        0.56       -2.74     14.05 o 
   6   1  39        1.19        8.71      6.42 o 
   7   1  39        7.26        0.35     11.02 o 
   8   1  39        0.06        4.85      7.74 o 
   9   1  39        1.49        3.58     11.02 o 
   0   2  39       22.10       35.97     11.21 o 
   1   2  39        7.45       10.96      7.04 o 
   2   2  39        5.30       20.18      5.90 o 
   3   2  39       25.93       37.56      9.23 o 
   4   2  39        0.50        0.72      7.43 o 
   5   2  39       20.97       39.44      8.19 o 
   6   2  39        1.73        4.80      6.89 o 
   7   2  39        0.01        7.01      5.14 o 
   8   2  39        1.51       -1.78      7.67 o 
   9   2  39        1.00        7.17     11.16 o 
   1   3  39        9.45       17.41      7.29 o 
   2   3  39        4.78       -0.89      5.14 o 
   3   3  39        0.12       -4.74      4.81 o 
   4   3  39       24.74       22.78      8.94 o 
   5   3  39       18.85       22.10      7.06 o 
   6   3  39        4.96       11.81      6.13 o 
   7   3  39        3.15       12.89      7.62 o 
   8   3  39        5.24       12.36      6.26 o 
   0   4  39        4.25        6.98     17.09 o 
   1   4  39        0.40        0.58      8.19 o 
   2   4  39       39.10       27.18     18.96 o 
   3   4  39       27.29       22.45      5.51 o 
   4   4  39        1.43        3.74      3.77 o 
   5   4  39        2.84       -1.44      5.31 o 
   6   4  39        0.47        0.74      4.39 o 
   7   4  39        1.00        4.89      5.98 o 
   8   4  39        0.01       14.61     13.37 o 
   1   5  39        6.95       -6.63      8.55 o 
   2   5  39        0.54        3.02      5.09 o 
   3   5  39        3.10        0.88      4.98 o 
   4   5  39       15.89       28.91      9.18 o 
   5   5  39        9.20        5.58      7.48 o 
   6   5  39        1.60        1.04      6.61 o 
   7   5  39        2.94        2.26     10.40 o 
   0   6  39       41.97       63.15     16.81 o 
   1   6  39       19.51       25.69      6.98 o 
   2   6  39       26.07       21.41      5.91 o 
   3   6  39       11.65       13.73      6.16 o 
   4   6  39        3.75       -8.84      9.38 o 
   5   6  39        0.03        5.65     11.16 o 
   1   7  39       41.18       61.81     10.70 o 
   2   7  39       38.22       33.59      8.60 o 
   3   7  39        0.16       20.94     14.88 o 
   0   0  40      105.15      163.42     29.63 o 
   1   0  40        4.68        3.75      7.16 o 
   2   0  40        2.22        6.49     13.99 o 
   3   0  40        0.79        8.63      7.11 o 
   4   0  40       11.65       26.46     14.61 o 
   5   0  40       35.68       48.50     16.67 o 
   6   0  40       16.16       24.66     14.33 o 
   7   0  40        1.31        3.17      7.03 o 
   8   0  40        0.01       -6.06     10.06 o 
   1   1  40        0.38       11.66      5.95 o 
   2   1  40       44.94       73.54     10.49 o 
   3   1  40        7.06       24.51      8.75 o 
   4   1  40        4.18       20.65      8.52 o 
   5   1  40        4.54        2.20     10.06 o 
   6   1  40        0.46        6.57      8.53 o 
   7   1  40       13.34       22.58      9.16 o 
   8   1  40        6.16        1.58     11.23 o 
   9   1  40        0.77       -3.31      9.78 o 
   0   2  40       11.01       11.44      6.71 o 
   1   2  40        1.32       10.51      6.84 o 
   2   2  40       15.90       19.20     12.95 o 
   3   2  40       33.16       36.93      9.02 o 
   4   2  40        9.79       38.65     10.54 o 
   5   2  40        0.45       14.33      6.44 o 
   6   2  40        1.24       17.03      8.16 o 
   7   2  40        3.55        6.56     11.74 o 
   8   2  40        1.04        4.95      6.96 o 
   9   2  40        4.79       19.57     12.13 o 
   1   3  40       11.09       35.42      8.05 o 
   2   3  40        0.63        5.64      6.30 o 
   3   3  40        5.86       10.11      6.08 o 
   4   3  40        2.73       -2.82      4.31 o 
   5   3  40       12.52       22.42      6.71 o 
   6   3  40        1.49       12.66      5.61 o 
   7   3  40        0.58       10.50      5.62 o 
   8   3  40        1.57       18.74      6.90 o 
   0   4  40        0.02       15.71      9.21 o 
   1   4  40        0.42        5.65      5.86 o 
   2   4  40        7.47       -5.07      5.07 o 
   3   4  40        0.01        2.67     10.87 o 
   4   4  40        3.94       -1.73      6.26 o 
   5   4  40        0.06        4.36      6.80 o 
   6   4  40        0.02       -4.97      7.89 o 
   7   4  40        2.17        7.12      6.78 o 
   8   4  40        1.17       10.61     12.54 o 
   1   5  40       42.24       72.65     11.83 o 
   2   5  40       10.35        6.87      5.31 o 
   3   5  40        0.59        4.10      5.35 o 
   4   5  40        4.15        6.74      7.83 o 
   5   5  40        3.10        0.28      8.82 o 
   6   5  40        0.13       -0.52      5.38 o 
   7   5  40        2.38       -0.28     11.30 o 
   0   6  40       31.83       39.21     11.87 o 
   1   6  40       27.61       43.62      8.61 o 
   2   6  40        0.04        1.77      5.39 o 
   3   6  40        7.16       -1.27     11.64 o 
   4   6  40        1.54       -4.27      7.72 o 
   5   6  40        0.95       -1.79      7.58 o 
   1   7  40        6.60       15.36      8.67 o 
   2   7  40       13.61       14.26      8.74 o 
   3   7  40        0.76      -10.61     10.61 o 
   1   1  41        0.28        9.92      6.20 o 
   2   1  41        0.16        9.65      6.02 o 
   3   1  41        1.50       18.68     16.06 o 
   4   1  41       16.22       35.97      8.83 o 
   5   1  41        9.88        6.79      6.85 o 
   6   1  41        2.37       11.91     18.81 o 
   7   1  41        9.15        9.45      6.67 o 
   8   1  41        1.90       12.26     13.09 o 
   0   2  41        2.88        2.98      6.71 o 
   1   2  41        6.37       19.84      6.05 o 
   2   2  41        4.90       12.99      7.37 o 
   3   2  41        0.68       17.51      7.79 o 
   4   2  41        0.42       10.41      6.01 o 
   5   2  41       22.32       41.33      9.99 o 
   6   2  41       14.00       12.00      6.98 o 
   7   2  41        0.41        5.33     20.19 o 
   8   2  41        0.02        7.85     10.20 o 
   1   3  41       22.01       31.28     17.62 o 
   2   3  41        0.00        1.23      5.52 o 
   3   3  41       26.26       42.99      8.96 o 
   4   3  41        7.47       23.16      6.64 o 
   5   3  41        2.79        0.68      5.07 o 
   6   3  41        0.03        6.23      4.32 o 
   7   3  41        0.69        1.86      6.30 o 
   0   4  41       16.29       64.54     15.00 o 
   1   4  41        0.43       23.19      6.93 o 
   2   4  41        2.97       10.03      6.63 o 
   3   4  41       49.02       52.05     10.53 o 
   4   4  41        0.62       -3.46      6.49 o 
   5   4  41        9.52       12.21      4.72 o 
   6   4  41        0.01        3.73      6.36 o 
   7   4  41        4.53       -0.88      6.39 o 
   1   5  41       31.78       47.09     10.01 o 
   2   5  41       23.40       26.05      8.71 o 
   3   5  41        0.64        2.82      5.31 o 
   4   5  41        0.00        0.38      9.78 o 
   5   5  41        0.92        2.07      9.23 o 
   6   5  41        3.27       18.60     15.85 o 
   0   6  41       36.94       52.10     12.44 o 
   1   6  41       19.83       36.47      7.91 o 
   2   6  41        4.79        5.97      6.19 o 
   3   6  41        1.37        4.13      9.09 o 
   4   6  41        0.00       -5.10      8.13 o 
   1   7  41        1.10        6.89      8.82 o 
   0   0  42       21.03       50.43     17.36 o 
   1   0  42       29.34       42.53     12.68 o 
   2   0  42       22.84       63.13     14.72 o 
   3   0  42       21.16       35.61     11.10 o 
   4   0  42      125.21      130.54     20.80 o 
   5   0  42       67.60       84.19     22.18 o 
   6   0  42        5.95       19.15     14.88 o 
   7   0  42        1.72       27.70     16.95 o 
   1   1  42        2.12       12.91      6.48 o 
   2   1  42       64.35       69.04      9.94 o 
   3   1  42       73.53      120.58     13.72 o 
   4   1  42        1.16        7.05     12.69 o 
   5   1  42        1.38       17.84     11.87 o 
   6   1  42       29.12       21.21     10.23 o 
   7   1  42        9.27       11.30     11.30 o 
   0   2  42       73.51       72.41     17.50 o 
   1   2  42       12.24       17.89      6.91 o 
   2   2  42       24.65       33.63      9.68 o 
   3   2  42        3.20       15.11      7.81 o 
   4   2  42        6.47       12.67      8.09 o 
   5   2  42       21.46        8.59      6.97 o 
   6   2  42        6.71       25.58      8.44 o 
   7   2  42        3.31       25.28     16.81 o 
   8   2  42        4.54        7.58      9.51 o 
   1   3  42        1.47       12.25      6.55 o 
   2   3  42        3.41        3.94      6.37 o 
   3   3  42       12.24       22.13      6.25 o 
   4   3  42       21.55       37.04      9.11 o 
   5   3  42        0.10       -2.30      4.67 o 
   6   3  42        1.87        4.51      5.37 o 
   7   3  42        0.77       -1.08      5.39 o 
   0   4  42       10.60       34.37     11.41 o 
   1   4  42        1.86       18.47      6.78 o 
   2   4  42        0.90        8.88      6.24 o 
   3   4  42        3.22        1.42      8.52 o 
   4   4  42        4.33        2.86      6.20 o 
   5   4  42        0.00       -5.03      6.92 o 
   6   4  42        1.14        4.75      5.27 o 
   1   5  42        2.49       14.92      8.05 o 
   2   5  42        0.52        4.17      6.58 o 
   3   5  42        0.41        9.11      7.31 o 
   4   5  42        0.00       -6.82      6.82 o 
   5   5  42        0.64      -11.44     11.44 o 
   0   6  42        2.51       14.82      7.45 o 
   1   6  42        0.22       -1.01      5.61 o 
   2   6  42        0.44        2.97      8.02 o 
   3   6  42        0.96        4.00      9.92 o 
   1   1  43        3.29        4.26      4.99 o 
   2   1  43        2.44       -0.52      7.09 o 
   3   1  43       16.51       17.80      8.45 o 
   4   1  43        0.25       21.22      9.89 o 
   5   1  43       12.08       17.40      8.97 o 
   6   1  43        1.73       12.12      8.05 o 
   7   1  43        1.12        7.17     11.44 o 
   0   2  43       22.83       48.82     18.60 o 
   1   2  43        1.20        7.32      6.01 o 
   2   2  43        3.04       18.56      7.86 o 
   3   2  43        6.64       10.08      9.58 o 
   4   2  43        1.03        1.08      6.02 o 
   5   2  43        1.93       -4.91      5.54 o 
   6   2  43        0.21        5.43     11.92 o 
   7   2  43        0.21       -5.51      8.68 o 
   1   3  43        2.05       21.12      7.15 o 
   2   3  43       18.47       34.27      8.26 o 
   3   3  43        0.32       -9.52      9.52 o 
   4   3  43        3.82       11.21      5.61 o 
   5   3  43        2.83        3.59      6.32 o 
   6   3  43        0.03       -8.41      8.54 o 
   7   3  43        4.30      -10.47     10.47 o 
   0   4  43       38.61       48.97     13.44 o 
   1   4  43        8.85       23.60      6.28 o 
   2   4  43        3.39       15.16      7.07 o 
   3   4  43       18.80       22.19      7.94 o 
   4   4  43        0.62       -2.81      5.77 o 
   5   4  43        0.01       -5.37      6.12 o 
   1   5  43       38.33       68.19     12.99 o 
   2   5  43        8.29       14.26      6.45 o 
   3   5  43       12.03       14.68      8.80 o 
   4   5  43        0.54        3.21      6.94 o 
   0   6  43        0.98       -3.53     14.47 o 
   1   6  43       44.57       50.41     13.11 o 
   0   0  44        7.69       14.19     12.68 o 
   1   0  44        2.11        4.07      9.24 o 
   2   0  44       13.46       20.32     10.13 o 
   3   0  44        0.41       23.27     11.69 o 
   4   0  44        0.10       22.86     11.04 o 
   5   0  44        4.94       19.43     13.92 o 
   1   1  44        0.70        5.13     11.65 o 
   2   1  44        5.92       15.79      6.96 o 
   3   1  44       14.16       31.24      7.70 o 
   4   1  44        4.41        6.73      6.65 o 
   5   1  44        5.25        5.24      7.15 o 
   6   1  44        0.00       10.47     13.64 o 
   0   2  44       19.50       40.12     13.18 o 
   1   2  44       10.76        3.53      5.83 o 
   2   2  44        4.19       27.50      8.49 o 
   3   2  44       61.73       72.24     15.16 o 
   4   2  44       17.85       14.30      7.43 o 
   5   2  44        2.88        7.22     13.50 o 
   6   2  44        0.22       15.02     12.54 o 
   1   3  44       37.51       65.57     11.63 o 
   2   3  44       76.42      128.42     14.18 o 
   3   3  44       12.88       15.40      7.82 o 
   4   3  44        0.42        4.72      7.55 o 
   5   3  44        5.54        5.37      7.44 o 
   6   3  44        0.18       -7.44      7.44 o 
   0   4  44      234.52      343.02     32.56 o 
   1   4  44       10.75       27.24      8.35 o 
   2   4  44        8.40       14.08     10.40 o 
   3   4  44        6.35       -8.13      8.67 o 
   4   4  44        2.56       -9.51     14.19 o 
   5   4  44        0.02        1.10      7.30 o 
   1   5  44        0.49       19.57     10.26 o 
   2   5  44       52.43       64.76     21.63 o 
   3   5  44       13.99       -1.38     10.20 o 
   1   1  45        0.44        2.92      8.41 o 
   2   1  45       21.58       26.74      7.08 o 
   3   1  45       10.18       16.88      9.31 o 
   4   1  45       18.95       38.42     10.54 o 
   5   1  45        8.74       41.61     18.46 o 
   0   2  45       83.70      116.85     19.78 o 
   1   2  45       21.73       38.40      8.83 o 
   2   2  45       21.54       37.10      9.72 o 
   3   2  45        0.25       -5.80      5.80 o 
   4   2  45       42.19       53.19     18.60 o 
   5   2  45        5.65        4.00     10.06 o 
   1   3  45       22.42       44.50     11.06 o 
   2   3  45       82.10      120.68     16.84 o 
   3   3  45       29.60       13.92      8.13 o 
   4   3  45        1.51        4.00      8.27 o 
   5   3  45        1.54       13.23     11.71 o 
   0   4  45       65.51       83.09     22.05 o 
   1   4  45       41.48       89.10     17.90 o 
   2   4  45        6.18        1.65      7.58 o 
   3   4  45        0.51        0.69      9.78 o 
   4   4  45        1.10       -2.62      8.27 o 
   2   5  45        0.52       16.12     11.16 o 
   0   0  46        9.39       10.06     14.05 o 
   1   0  46       25.42       35.03     17.02 o 
   2   0  46       16.57       33.01     12.19 o 
   3   0  46       22.53       77.99     24.66 o 
   1   1  46        7.93       11.29      4.93 o 
   2   1  46        0.00        1.78      5.99 o 
   3   1  46        5.58       43.68     21.22 o 
   0   2  46        3.55        5.58      9.23 o 
   1   2  46        0.74        2.42      5.41 o 
   2   2  46       13.74       17.64     15.43 o 
   3   2  46        4.85       -1.93      9.92 o 
   1   3  46        2.76       -2.20     12.68 o 
   2   3  46        6.19        2.76      9.65 o 
   3   3  46        3.71       13.50     13.09 o 
                                                 
